# Supplementary material for: In vivo soft tissue compressive properties of the human hand
Source: PLoS One. 2021 Dec 13;16(12):e0261008. doi: 10.1371/journal.pone.0261008 (PMC8668133; doi:10.1371/journal.pone.0261008)
Supplement: S1 Table — Representative force-displacement curves for one subject at low (A) and high (B) frequencies show marked hysteresis in the unloading responses. (XLSX) [file pone.0261008.s001.xlsx]

## Sheet: Feuil1
Low frequency							High frequency
Angle 0°		Angle 45°		Angle 25°			Angle 0°		Angle 45°		Angle 25°
S18		S18		S18			S18		S18		S18
D	N	D	N	D	N		D	N	D	N	D	N
0.006	-0.0264706	0.008	0.01	0.006	-0.0129412		0.004	0.02	0.004	0.01	0.006	0.01
0.009	-0.0211765	0.011	0.00470588	0.009	-0.0147059		0	0	0	0.02	0	0
0.011	-0.0205882	0.015	0.0141176	0.013	-0.00941176		0.02	0.03	0.02	0.03	0.018	0.04
0.014	-0.02	0.017	0.00647059	0.016	-0.01		0.056	0.02	0.055	0.03	0.053	0.05
0.017	-0.0164706	0.02	0.00764706	0.02	-0.0123529		0.068	0.02	0.067	0.04	0.065	0.07
0.02	-0.0141176	0.025	0.0129412	0.024	-0.00529412		0.127	0.03	0.126	0.04	0.122	0.08
0.023	-0.0135294	0.029	0.00941176	0.029	-0.0105882		0.145	0.03	0.143	0.05	0.14	0.11
0.025	-0.0111765	0.034	0.0123529	0.032	-0.00235294		0.226	0.04	0.225	0.07	0.218	0.11
0.034	-0.00882353	0.039	0.0152941	0.038	-0.00705882		0.25	0.04	0.248	0.1	0.24	0.14
0.037	-0.00470588	0.044	0.00764706	0.042	-0.00705882		0.351	0.04	0.35	0.08	0.341	0.15
0.04	-0.00235294	0.048	0.0152941	0.052	4.0817e-19		0.38	0.05	0.378	0.08	0.368	0.16
0.045	0.00294118	0.055	0.0105882	0.057	-0.00235294		0.499	0.05	0.496	0.09	0.488	0.19
0.049	0.00176471	0.065	0.0164706	0.062	0.00411765		0.532	0.06	0.528	0.12	0.52	0.23
0.055	0.00470588	0.069	0.0135294	0.068	8.1634e-19		0.67	0.1	0.667	0.17	0.656	0.28
0.06	0.00882353	0.076	0.0164706	0.075	0.00529412		0.707	0.1	0.704	0.19	0.692	0.31
0.068	0.00529412	0.083	0.0152941	0.082	0.00705882		0.857	0.13	0.853	0.22	0.841	0.39
0.072	0.00941176	0.091	0.0194118	0.09	0.00705882		0.897	0.12	0.895	0.24	0.879	0.39
0.079	0.0117647	0.098	0.0211765	0.098	0.0141176		1.06	0.16	1.057	0.27	1.04	0.48
0.085	0.0158824	0.108	0.0170588	0.107	0.00882353		1.102	0.17	1.097	0.29	1.082	0.5
0.093	0.02	0.116	0.0217647	0.115	0.0164706		1.273	0.22	1.269	0.34	1.251	0.6
0.1	0.0247059	0.125	0.0223529	0.123	0.0176471		1.491	0.28	1.486	0.43	1.467	0.78
0.107	0.0335294	0.134	0.0211765	0.133	0.0182353		1.668	0.3	1.664	0.45	1.641	0.89
0.115	0.0364706	0.144	0.0258824	0.142	0.0205882		1.712	0.37	1.707	0.51	1.685	0.97
0.123	0.0417647	0.154	0.0241176	0.153	0.0217647		1.887	0.4	1.881	0.55	1.856	1.09
0.131	0.0394118	0.163	0.0235294	0.162	0.0241176		1.93	0.45	1.922	0.6	1.898	1.15
0.139	0.0441176	0.174	0.0288235	0.173	0.0276471		2.097	0.48	2.09	0.65	2.065	1.29
0.147	0.0505882	0.185	0.0282353	0.184	0.0323529		2.138	0.55	2.131	0.7	2.105	1.37
0.157	0.0511765	0.196	0.0282353	0.195	0.0317647		2.299	0.61	2.29	0.8	2.261	1.57
0.166	0.0594118	0.208	0.0305882	0.207	0.0329412		2.335	0.61	2.328	0.82	2.299	1.56
0.176	0.0576471	0.219	0.0376471	0.218	0.0435294		2.483	0.71	2.477	0.9	2.442	1.8
0.186	0.0647059	0.232	0.0347059	0.231	0.0405882		2.517	0.71	2.511	0.96	2.476	1.82
0.195	0.0647059	0.244	0.0335294	0.243	0.0423529		2.651	0.79	2.644	0.98	2.605	1.99
0.206	0.0682353	0.258	0.0394118	0.255	0.0435294		2.683	0.79	2.674	1.07	2.636	2.07
0.215	0.0688235	0.27	0.0394118	0.269	0.0476471		2.8	0.87	2.792	1.09	2.749	2.19
0.227	0.0717647	0.284	0.0405882	0.283	0.0505882		2.827	0.86	2.817	1.15	2.775	2.25
0.238	0.0852941	0.297	0.0435294	0.296	0.0529412		2.926	0.91	2.917	1.16	2.872	2.36
0.248	0.0847059	0.311	0.0452941	0.31	0.0547059		2.948	0.92	2.938	1.22	2.894	2.37
0.261	0.0952941	0.325	0.0441176	0.324	0.0564706		3.029	0.96	3.02	1.22	2.972	2.44
0.271	0.0970588	0.34	0.0452941	0.339	0.0623529		3.107	0.96	3.098	1.23	3.046	2.51
0.284	0.101765	0.355	0.05	0.353	0.0652941		3.163	0.93	3.152	1.23	3.099	2.43
0.295	0.107059	0.37	0.0458824	0.369	0.0682353		3.19	0.9	3.18	1.17	3.128	2.35
0.308	0.107647	0.385	0.0517647	0.384	0.0752941		3.194	0.91	3.183	1.21	3.13	2.38
0.321	0.105294	0.401	0.0541176	0.4	0.0764706		3.202	0.85	3.192	1.14	3.14	2.24
0.333	0.116471	0.417	0.0594118	0.415	0.0823529		3.202	0.84	3.19	1.15	3.14	2.23
0.346	0.116471	0.433	0.0594118	0.432	0.0847059		3.193	0.79	3.183	1.07	3.133	2.11
0.359	0.122353	0.449	0.0558824	0.448	0.0811765		3.189	0.75	3.178	1.06	3.13	2.03
0.373	0.125294	0.467	0.0658824	0.466	0.0923529		3.165	0.7	3.155	0.98	3.106	1.95
0.387	0.125882	0.484	0.0652941	0.482	0.0947059		3.157	0.69	3.147	0.99	3.101	1.86
0.401	0.132353	0.501	0.0688235	0.499	0.0976471		3.117	0.62	3.109	0.87	3.062	1.75
0.415	0.133529	0.518	0.0658824	0.517	0.0982353		3.106	0.61	3.097	0.9	3.053	1.73
0.428	0.14	0.536	0.07	0.535	0.1		3.052	0.55	3.044	0.78	3.004	1.56
0.443	0.142941	0.554	0.0711765	0.552	0.107059		3.037	0.53	3.03	0.78	2.99	1.54
0.459	0.148235	0.573	0.0747059	0.571	0.11		2.971	0.45	2.967	0.65	2.929	1.35
0.473	0.153529	0.592	0.0811765	0.59	0.119412		2.953	0.45	2.949	0.67	2.914	1.32
0.488	0.155294	0.61	0.0794118	0.609	0.123529		2.876	0.35	2.873	0.51	2.841	1.15
0.503	0.162353	0.63	0.0811765	0.628	0.122353		2.765	0.32	2.766	0.49	2.738	1
0.518	0.167647	0.648	0.0876471	0.647	0.127059		2.641	0.25	2.643	0.35	2.621	0.8
0.534	0.170588	0.668	0.0888235	0.667	0.135882		2.532	0.2	2.535	0.3	2.517	0.66
0.55	0.178824	0.688	0.0958824	0.686	0.142941		2.503	0.2	2.508	0.3	2.49	0.65
0.566	0.178824	0.708	0.0941176	0.707	0.144706		2.382	0.17	2.387	0.25	2.376	0.54
0.582	0.187059	0.729	0.0988235	0.727	0.155294		2.352	0.13	2.358	0.22	2.345	0.52
0.598	0.191765	0.749	0.101765	0.747	0.157647		2.221	0.1	2.229	0.18	2.22	0.4
0.615	0.203529	0.77	0.104706	0.768	0.158235		2.188	0.11	2.195	0.18	2.187	0.41
0.632	0.201765	0.791	0.106471	0.789	0.165294		2.048	0.07	2.056	0.13	2.054	0.33
0.649	0.21	0.812	0.112353	0.811	0.169412		2.014	0.07	2.02	0.13	2.018	0.3
0.666	0.214118	0.833	0.113529	0.832	0.174706		1.866	0.05	1.874	0.09	1.874	0.25
0.684	0.222941	0.855	0.12	0.853	0.178235		1.83	0.04	1.838	0.11	1.838	0.24
0.702	0.228235	0.877	0.12	0.875	0.177647		1.678	0.04	1.686	0.08	1.69	0.19
0.72	0.232353	0.898	0.125882	0.897	0.182941		1.639	0.03	1.647	0.08	1.652	0.19
0.737	0.244118	0.92	0.125882	0.92	0.178235		1.484	0.04	1.492	0.07	1.499	0.13
0.755	0.241176	0.943	0.135882	0.942	0.19		1.445	0.03	1.455	0.07	1.459	0.13
0.774	0.245882	0.966	0.138235	0.965	0.197647		1.29	0.02	1.297	0.06	1.304	0.1
0.791	0.25	0.99	0.144118	0.987	0.202941		1.098	0.02	1.103	0.03	1.112	0.07
0.81	0.26	1.012	0.145882	1.011	0.212941		0.91	0.01	0.915	0.02	0.925	0.02
0.828	0.263529	1.035	0.15	1.034	0.220588		0.766	0.02	0.77	0.02	0.78	0.03
0.847	0.271765	1.058	0.158235	1.057	0.231765		0.733	0.02	0.736	0.03	0.746	0.03
0.866	0.274706	1.082	0.161765	1.081	0.239412		0.598	0.03	0.601	0.02	0.611	0.04
0.884	0.287647	1.106	0.165294	1.105	0.248235		0.566	0.02	0.569	0	0.579	0.03
0.904	0.293529	1.131	0.172353	1.129	0.254118		0.445	0.03	0.448	0.03	0.456	0.01
0.922	0.307647	1.154	0.171176	1.153	0.255882		0.416	0.04	0.42	0.04	0.428	0.03
0.942	0.318235	1.179	0.178235	1.177	0.264706		0.309	0	0.312	0.02	0.321	0
0.962	0.326471	1.203	0.182353	1.202	0.265294		0.285	0.01	0.288	0.03	0.295	0
0.981	0.336471	1.227	0.192941	1.226	0.271176		0.196	0.03	0.197	0.02	0.205	0.02
1.002	0.339412	1.252	0.192353	1.25	0.270588		0.176	0.02	0.179	0.02	0.186	0
1.021	0.354706	1.277	0.201176	1.276	0.277059		0.107	0.04	0.106	0.03	0.114	0.03
1.041	0.358824	1.301	0.207059	1.3	0.285882		0.091	0.02	0.093	0.02	0.098	0
1.061	0.374706	1.327	0.214706	1.325	0.290588		0.043	0.03	0.043	0.02	0.047	0.01
1.082	0.38	1.351	0.215882	1.35	0.298235		0.034	0.02	0.035	0.02	0.038	0
1.102	0.391765	1.377	0.223529	1.376	0.311765		0.007	0.01	0.007	0.03	0.009	0
1.122	0.400588	1.403	0.231176	1.401	0.322941
1.143	0.408824	1.428	0.236471	1.428	0.337647
1.164	0.419412	1.454	0.242941	1.453	0.342353
1.184	0.427647	1.48	0.25	1.479	0.355882
1.206	0.442353	1.507	0.252941	1.507	0.363529
1.226	0.451176	1.532	0.258824	1.532	0.371765
1.248	0.462353	1.559	0.260588	1.559	0.374706
1.269	0.477647	1.585	0.273529	1.586	0.381176
1.29	0.487059	1.612	0.285882	1.612	0.393529
1.311	0.497647	1.639	0.287647	1.638	0.398235
1.332	0.517647	1.665	0.296471	1.665	0.410588
1.354	0.525294	1.692	0.301765	1.69	0.411176
1.375	0.541765	1.719	0.31	1.717	0.425294
1.397	0.548824	1.745	0.315294	1.742	0.442353
1.419	0.562353	1.772	0.322353	1.769	0.450588
1.44	0.572941	1.799	0.330588	1.795	0.471765
1.462	0.587059	1.827	0.339412	1.823	0.484118
1.483	0.594118	1.854	0.342941	1.85	0.495882
1.506	0.604118	1.881	0.352941	1.878	0.509412
1.527	0.62	1.908	0.358235	1.906	0.517059
1.548	0.631765	1.935	0.374118	1.934	0.532941
1.57	0.643529	1.962	0.384706	1.962	0.543529
1.593	0.658824	1.99	0.392941	1.989	0.555294
1.615	0.677059	2.016	0.398235	2.017	0.565294
1.636	0.692941	2.045	0.408235	2.046	0.574118
1.658	0.706471	2.072	0.415294	2.073	0.583529
1.68	0.716471	2.1	0.422353	2.1	0.591765
1.702	0.735294	2.127	0.435294	2.127	0.612941
1.725	0.751176	2.154	0.442353	2.154	0.625294
1.747	0.766471	2.182	0.444706	2.181	0.636471
1.768	0.781176	2.209	0.464706	2.208	0.658235
1.791	0.792941	2.238	0.47	2.235	0.672353
1.813	0.811176	2.265	0.480588	2.262	0.688235
1.834	0.82	2.293	0.491176	2.29	0.7
1.856	0.832941	2.32	0.501765	2.317	0.714706
1.878	0.844118	2.347	0.515294	2.346	0.735882
1.9	0.858824	2.375	0.521176	2.373	0.746471
1.923	0.871176	2.402	0.530588	2.4	0.758235
1.945	0.881765	2.43	0.540588	2.428	0.774706
1.967	0.895882	2.458	0.550588	2.455	0.789412
1.989	0.905882	2.485	0.563529	2.483	0.805882
2.011	0.925882	2.513	0.572353	2.51	0.815294
2.034	0.937059	2.539	0.584706	2.537	0.842353
2.055	0.957059	2.567	0.595294	2.564	0.854118
2.077	0.975882	2.593	0.609412	2.591	0.864706
2.1	0.996471	2.621	0.622353	2.618	0.882353
2.121	1.01941	2.648	0.627059	2.646	0.891176
2.143	1.03294	2.675	0.646471	2.673	0.912941
2.165	1.05529	2.703	0.656471	2.7	0.920588
2.186	1.06471	2.73	0.665294	2.728	0.933529
2.209	1.08412	2.756	0.677059	2.755	0.951765
2.228	1.09235	2.783	0.682353	2.782	0.961176
2.251	1.10412	2.81	0.700588	2.808	0.982353
2.271	1.12588	2.837	0.707647	2.835	0.992353
2.292	1.13765	2.863	0.718235	2.861	1.01353
2.313	1.15824	2.89	0.729412	2.887	1.02647
2.334	1.17882	2.916	0.739412	2.913	1.05059
2.355	1.19706	2.942	0.758824	2.94	1.06882
2.376	1.21588	2.968	0.770588	2.966	1.08059
2.398	1.23824	2.994	0.782941	2.993	1.09824
2.419	1.25294	3.021	0.791765	3.019	1.11176
2.44	1.27235	3.046	0.805294	3.044	1.12824
2.461	1.29	3.072	0.823529	3.07	1.14353
2.482	1.30588	3.097	0.831765	3.095	1.15059
2.502	1.32176	3.122	0.850588	3.121	1.16941
2.522	1.34529	3.148	0.852941	3.146	1.17882
2.542	1.36529	3.173	0.870588	3.171	1.19294
2.562	1.37941	3.198	0.876471	3.197	1.2
2.581	1.39118	3.223	0.891765	3.221	1.21588
2.601	1.40765	3.248	0.908824	3.246	1.23529
2.62	1.42824	3.273	0.915882	3.271	1.24765
2.639	1.43824	3.297	0.931765	3.296	1.26471
2.658	1.46235	3.321	0.941765	3.321	1.27647
2.677	1.46706	3.345	0.96	3.345	1.29471
2.697	1.48588	3.369	0.977059	3.369	1.31706
2.716	1.49647	3.393	0.983529	3.392	1.32353
2.736	1.50647	3.416	1	3.416	1.34235
2.754	1.51941	3.44	1.01471	3.439	1.35765
2.772	1.53471	3.463	1.02824	3.462	1.37059
2.79	1.55176	3.486	1.03471	3.484	1.38529
2.808	1.56588	3.509	1.04353	3.507	1.39882
2.825	1.57765	3.531	1.06647	3.53	1.41941
2.842	1.60176	3.554	1.07294	3.552	1.42294
2.859	1.62529	3.576	1.09	3.574	1.44118
2.877	1.63765	3.598	1.10059	3.596	1.45412
2.895	1.66941	3.621	1.11824	3.617	1.47235
2.914	1.68765	3.642	1.13235	3.64	1.49471
2.932	1.71471	3.664	1.14412	3.661	1.50765
2.951	1.73706	3.685	1.15471	3.683	1.52471
2.969	1.75118	3.706	1.17118	3.704	1.54059
2.985	1.76941	3.727	1.17706	3.725	1.54882
3.003	1.78176	3.747	1.19588	3.746	1.56824
3.019	1.78529	3.768	1.20353	3.766	1.58118
3.036	1.78353	3.788	1.21529	3.787	1.60059
3.052	1.79176	3.808	1.21647	3.807	1.61588
3.066	1.79824	3.827	1.23294	3.827	1.63176
3.082	1.80765	3.847	1.24235	3.846	1.65118
3.097	1.81824	3.866	1.25353	3.865	1.66353
3.112	1.83176	3.885	1.26706	3.884	1.68294
3.127	1.85118	3.904	1.27353	3.904	1.68765
3.141	1.87353	3.923	1.28706	3.921	1.70412
3.155	1.89588	3.941	1.30059	3.94	1.71529
3.17	1.91941	3.959	1.31118	3.958	1.72294
3.184	1.93412	3.977	1.32588	3.976	1.73647
3.198	1.95941	3.995	1.33118	3.993	1.74176
3.213	1.97529	4.011	1.34588	4.009	1.75294
3.226	1.98	4.029	1.35471	4.027	1.76412
3.239	1.99235	4.045	1.36588	4.043	1.77353
3.253	1.99529	4.062	1.37118	4.059	1.79471
3.266	2.00176	4.078	1.38235	4.076	1.80294
3.278	1.99824	4.093	1.39529	4.091	1.82353
3.29	2	4.11	1.40235	4.107	1.83412
3.302	2.00588	4.124	1.40882	4.122	1.84176
3.315	2.00941	4.139	1.41706	4.137	1.84824
3.327	2.02412	4.154	1.42471	4.152	1.85412
3.339	2.02588	4.169	1.43941	4.167	1.86059
3.35	2.03824	4.183	1.44059	4.181	1.86118
3.362	2.04529	4.197	1.45294	4.194	1.87059
3.372	2.05941	4.211	1.45941	4.208	1.87765
3.383	2.06471	4.224	1.46588	4.221	1.88294
3.394	2.07471	4.237	1.47706	4.234	1.89706
3.404	2.08353	4.25	1.47647	4.247	1.88882
3.414	2.09412	4.262	1.48941	4.259	1.90294
3.422	2.10529	4.274	1.49353	4.271	1.90529
3.431	2.11176	4.286	1.49647	4.283	1.90706
3.44	2.12176	4.298	1.50706	4.296	1.91235
3.449	2.12412	4.309	1.51118	4.309	1.89941
3.458	2.12353	4.32	1.51706	4.32	1.89824
3.467	2.11941	4.331	1.51471	4.331	1.88941
3.475	2.12176	4.341	1.51941	4.342	1.88706
3.483	2.11294	4.351	1.52353	4.353	1.88941
3.491	2.11235	4.361	1.52235	4.362	1.88706
3.499	2.10471	4.37	1.53059	4.37	1.89882
3.507	2.10176	4.379	1.52412	4.378	1.90235
3.513	2.09941	4.387	1.53353	4.387	1.91882
3.519	2.10647	4.396	1.52941	4.395	1.91706
3.525	2.11235	4.404	1.53353	4.403	1.92059
3.532	2.11647	4.412	1.53529	4.411	1.92235
3.537	2.12118	4.419	1.53	4.418	1.91824
3.544	2.12294	4.426	1.53235	4.427	1.91294
3.549	2.12824	4.433	1.53	4.434	1.89471
3.554	2.12	4.439	1.52412	4.442	1.88
3.559	2.11882	4.446	1.52412	4.447	1.86941
3.563	2.11235	4.452	1.52176	4.453	1.86353
3.567	2.09765	4.457	1.52059	4.459	1.86529
3.571	2.08765	4.462	1.50824	4.464	1.85353
3.574	2.07353	4.467	1.51235	4.468	1.86235
3.578	2.05471	4.472	1.50588	4.472	1.86235
3.581	2.03706	4.476	1.50471	4.477	1.86471
3.585	2.02588	4.479	1.50294	4.48	1.86235
3.588	2.01647	4.483	1.49941	4.483	1.85941
3.59	2.00235	4.486	1.49412	4.486	1.85765
3.593	1.99353	4.489	1.48647	4.488	1.85118
3.597	1.98529	4.491	1.47235	4.491	1.83471
3.599	1.96824	4.493	1.47059	4.494	1.82294
3.602	1.96353	4.495	1.45824	4.495	1.80882
3.603	1.94412	4.496	1.45765	4.497	1.80118
3.603	1.93588	4.498	1.44176	4.498	1.78353
3.604	1.92059	4.499	1.43235	4.499	1.78059
3.604	1.90824	4.499	1.42471	4.499	1.77
3.604	1.89118	4.5	1.41	4.499	1.76471
3.604	1.87412	4.501	1.39882	4.499	1.76059
3.604	1.86235	4.5	1.38824	4.499	1.75
3.604	1.84765	4.5	1.38706	4.499	1.74353
3.603	1.83176	4.498	1.37882	4.498	1.73529
3.6	1.82	4.497	1.36235	4.496	1.71647
3.597	1.80824	4.494	1.35176	4.494	1.70412
3.594	1.80294	4.492	1.33882	4.492	1.68176
3.591	1.78824	4.489	1.33	4.488	1.66529
3.589	1.78059	4.487	1.31059	4.487	1.64529
3.586	1.77706	4.483	1.29588	4.483	1.62588
3.583	1.76941	4.48	1.28471	4.48	1.60941
3.578	1.76412	4.475	1.26294	4.475	1.58765
3.575	1.75235	4.471	1.24647	4.47	1.56824
3.572	1.74412	4.466	1.23176	4.465	1.55412
3.569	1.72941	4.461	1.22412	4.458	1.54765
3.565	1.71765	4.456	1.21235	4.452	1.53176
3.562	1.70471	4.45	1.19529	4.447	1.51824
3.558	1.69765	4.444	1.19	4.441	1.51118
3.553	1.68765	4.438	1.17824	4.434	1.49118
3.548	1.68	4.431	1.16353	4.429	1.47529
3.544	1.65765	4.424	1.14647	4.423	1.44824
3.538	1.64529	4.417	1.13059	4.417	1.42765
3.53	1.62824	4.409	1.11706	4.411	1.41059
3.522	1.61471	4.401	1.09588	4.404	1.38294
3.514	1.59824	4.392	1.08118	4.394	1.36294
3.507	1.58	4.384	1.06294	4.384	1.33824
3.499	1.56882	4.375	1.04706	4.374	1.31882
3.491	1.54824	4.365	1.03235	4.365	1.30529
3.482	1.52824	4.356	1.01118	4.355	1.28471
3.474	1.50647	4.346	1.00059	4.344	1.27353
3.465	1.49176	4.335	0.982941	4.335	1.25647
3.456	1.47824	4.324	0.974118	4.324	1.24529
3.447	1.46176	4.314	0.957059	4.315	1.22176
3.438	1.45118	4.303	0.940588	4.305	1.20941
3.429	1.43588	4.292	0.931765	4.294	1.19235
3.42	1.42412	4.28	0.91	4.281	1.17
3.411	1.40882	4.267	0.900588	4.269	1.15529
3.401	1.39588	4.255	0.885882	4.257	1.13353
3.391	1.39176	4.242	0.866471	4.244	1.11118
3.38	1.37294	4.229	0.857059	4.231	1.09294
3.369	1.36353	4.215	0.837647	4.217	1.07235
3.358	1.33882	4.201	0.822353	4.203	1.05529
3.348	1.31765	4.187	0.806471	4.188	1.03647
3.335	1.29294	4.173	0.791176	4.173	1.01882
3.323	1.27353	4.158	0.773529	4.159	0.998824
3.312	1.25882	4.143	0.757059	4.144	0.980588
3.299	1.24118	4.128	0.75	4.128	0.969412
3.287	1.23353	4.112	0.732353	4.112	0.953529
3.274	1.21882	4.097	0.722941	4.096	0.934706
3.261	1.20588	4.08	0.708235	4.08	0.923529
3.249	1.19471	4.064	0.694118	4.063	0.904706
3.235	1.19059	4.047	0.686471	4.046	0.888235
3.22	1.18471	4.03	0.667647	4.029	0.868235
3.205	1.17706	4.012	0.655294	4.011	0.85
3.191	1.16765	3.996	0.641176	3.995	0.837059
3.176	1.15118	3.978	0.629412	3.977	0.815882
3.161	1.12647	3.96	0.613529	3.96	0.801176
3.146	1.10412	3.942	0.6	3.942	0.784706
3.132	1.07941	3.922	0.584706	3.923	0.768824
3.118	1.05941	3.904	0.57	3.904	0.752353
3.102	1.04	3.885	0.558824	3.884	0.735882
3.087	1.01471	3.866	0.548824	3.865	0.728235
3.071	0.996471	3.847	0.531765	3.844	0.709412
3.056	0.974706	3.827	0.520588	3.823	0.7
3.041	0.96	3.807	0.504118	3.802	0.68
3.024	0.945294	3.786	0.497647	3.783	0.665882
3.008	0.929412	3.765	0.485294	3.762	0.651176
2.992	0.921765	3.744	0.472353	3.743	0.632353
2.975	0.908235	3.723	0.464706	3.722	0.621176
2.958	0.892941	3.702	0.455294	3.702	0.603529
2.941	0.874118	3.681	0.440588	3.68	0.590588
2.925	0.863529	3.659	0.431765	3.659	0.574706
2.906	0.845882	3.637	0.414706	3.637	0.557647
2.888	0.831176	3.615	0.405294	3.615	0.550588
2.87	0.809412	3.593	0.391765	3.592	0.530588
2.852	0.790588	3.57	0.385882	3.569	0.524118
2.835	0.774706	3.548	0.371765	3.547	0.508824
2.817	0.755294	3.524	0.356471	3.524	0.495294
2.8	0.737647	3.501	0.352353	3.501	0.484118
2.782	0.717059	3.477	0.343529	3.478	0.467059
2.763	0.704706	3.454	0.337647	3.455	0.462941
2.744	0.688235	3.431	0.327647	3.431	0.442353
2.724	0.678824	3.406	0.319412	3.407	0.426471
2.705	0.658824	3.383	0.31	3.383	0.415882
2.686	0.648824	3.358	0.299412	3.358	0.402353
2.666	0.634118	3.334	0.297059	3.333	0.387059
2.648	0.622353	3.31	0.281176	3.309	0.370588
2.627	0.605882	3.285	0.274706	3.284	0.365882
2.608	0.597059	3.261	0.265294	3.259	0.351765
2.587	0.577059	3.235	0.260588	3.235	0.342353
2.568	0.561176	3.21	0.253529	3.209	0.334118
2.547	0.551765	3.185	0.243529	3.184	0.319412
2.527	0.535294	3.159	0.237647	3.159	0.31
2.506	0.524118	3.133	0.227059	3.134	0.297647
2.485	0.514118	3.107	0.222353	3.107	0.290588
2.465	0.503529	3.083	0.217059	3.082	0.279412
2.444	0.492353	3.055	0.207647	3.055	0.269412
2.423	0.486471	3.029	0.208235	3.03	0.264706
2.402	0.476471	3.004	0.194706	3.003	0.244706
2.381	0.469412	2.977	0.192353	2.977	0.24
2.36	0.456471	2.951	0.188235	2.951	0.236471
2.338	0.449412	2.924	0.176471	2.924	0.221765
2.317	0.427647	2.898	0.172941	2.897	0.214706
2.296	0.420588	2.871	0.169412	2.87	0.208235
2.273	0.408235	2.844	0.162941	2.843	0.196471
2.252	0.392941	2.817	0.155294	2.816	0.185882
2.23	0.388235	2.789	0.15	2.789	0.178235
2.208	0.380588	2.763	0.150588	2.762	0.177647
2.187	0.374706	2.735	0.138824	2.734	0.163529
2.164	0.364118	2.707	0.141176	2.708	0.166471
2.143	0.361176	2.68	0.128235	2.68	0.153529
2.12	0.354118	2.653	0.130588	2.652	0.148235
2.099	0.343529	2.626	0.130588	2.624	0.144706
2.077	0.336471	2.598	0.120588	2.598	0.134118
2.055	0.320588	2.571	0.118824	2.571	0.138235
2.033	0.315294	2.544	0.114706	2.543	0.129412
2.011	0.303529	2.516	0.111765	2.515	0.12
1.989	0.291765	2.489	0.106471	2.488	0.118824
1.966	0.28	2.46	0.101176	2.46	0.110588
1.943	0.277059	2.432	0.103529	2.431	0.11
1.92	0.265882	2.405	0.0947059	2.404	0.0976471
1.897	0.261176	2.377	0.0982353	2.376	0.102353
1.875	0.251765	2.349	0.0894118	2.348	0.0894118
1.852	0.248824	2.321	0.0882353	2.32	0.09
1.831	0.239412	2.294	0.0882353	2.293	0.0841176
1.81	0.229412	2.266	0.0794118	2.264	0.0776471
1.789	0.220588	2.238	0.0817647	2.237	0.08
1.768	0.21	2.21	0.0788235	2.21	0.0705882
1.748	0.205882	2.181	0.0711765	2.181	0.0717647
1.726	0.191765	2.155	0.0752941	2.154	0.0705882
1.703	0.183529	2.127	0.07	2.126	0.0582353
1.681	0.176471	2.099	0.0694118	2.098	0.0635294
1.658	0.169412	2.071	0.0658824	2.07	0.0570588
1.636	0.154706	2.043	0.0658824	2.043	0.0570588
1.613	0.147647	2.016	0.06	2.015	0.0517647
1.591	0.137059	1.987	0.0647059	1.987	0.0529412
1.568	0.134118	1.96	0.0629412	1.96	0.0488235
1.547	0.128235	1.933	0.0547059	1.932	0.0441176
1.524	0.118235	1.905	0.0558824	1.904	0.0423529
1.502	0.116471	1.878	0.05	1.877	0.0394118
1.48	0.115294	1.85	0.0482353	1.849	0.0394118
1.458	0.108235	1.822	0.0482353	1.822	0.0347059
1.436	0.105294	1.795	0.0417647	1.794	0.0329412
1.415	0.101176	1.767	0.0452941	1.767	0.0358824
1.394	0.0947059	1.741	0.0423529	1.74	0.0317647
1.372	0.0911765	1.714	0.04	1.713	0.0311765
1.351	0.0882353	1.687	0.0441176	1.686	0.0270588
1.33	0.0811765	1.66	0.0405882	1.658	0.0294118
1.308	0.0770588	1.633	0.0388235	1.631	0.0235294
1.287	0.0776471	1.606	0.0358824	1.606	0.0223529
1.265	0.0711765	1.58	0.0376471	1.578	0.0258824
1.243	0.0688235	1.553	0.0341176	1.552	0.02
1.221	0.0670588	1.527	0.03	1.525	0.0135294
1.2	0.0576471	1.5	0.0335294	1.5	0.0211765
1.179	0.0605882	1.474	0.0252941	1.473	0.0117647
1.158	0.06	1.449	0.0270588	1.448	0.0105882
1.137	0.0535294	1.423	0.0294118	1.423	0.0182353
1.118	0.0552941	1.397	0.0223529	1.396	0.0117647
1.097	0.0464706	1.372	0.0252941	1.371	0.00882353
1.077	0.0482353	1.346	0.02	1.346	0.00705882
1.058	0.0452941	1.321	0.0223529	1.32	0.00647059
1.038	0.0417647	1.296	0.0235294	1.295	0.00882353
1.017	0.0405882	1.27	0.0223529	1.269	0.00470588
0.997	0.0382353	1.246	0.0223529	1.245	0.00411765
0.978	0.0358824	1.221	0.0188235	1.22	0.000588235
0.957	0.0288235	1.196	0.0211765	1.195	0.00294118
0.938	0.0258824	1.172	0.0147059	1.17	-0.00411765
0.918	0.0223529	1.147	0.0182353	1.146	0
0.899	0.0188235	1.124	0.0152941	1.122	-0.00411765
0.879	0.0158824	1.099	0.0129412	1.097	-0.00588235
0.86	0.0147059	1.075	0.0194118	1.074	-0.00117647
0.841	0.0141176	1.052	0.00647059	1.051	-0.0123529
0.822	0.00941176	1.028	0.00882353	1.027	-0.0117647
0.804	0.0105882	1.005	0.00882353	1.004	-0.00882353
0.785	0.00647059	0.982	0.0164706	0.98	-0.00823529
0.767	8.1634e-19	0.959	0.01	0.959	-0.0105882
0.749	0.00647059	0.937	0.0105882	0.936	-0.0123529
0.732	0.00176471	0.914	0.0147059	0.913	-0.00941176
0.714	-0.00294118	0.892	0.00529412	0.891	-0.0182353
0.697	-0.00529412	0.87	0.00882353	0.869	-0.0129412
0.68	-0.00588235	0.848	0.00882353	0.848	-0.0147059
0.662	-0.00588235	0.827	0.0105882	0.826	-0.0176471
0.645	-0.0105882	0.805	0.01	0.804	-0.0170588
0.628	-0.00941176	0.785	0.00235294	0.784	-0.0223529
0.61	-0.0141176	0.763	0.00411765	0.763	-0.02
0.594	-0.0141176	0.743	0.00588235	0.741	-0.0176471
0.578	-0.01	0.722	0.00823529	0.721	-0.0194118
0.561	-0.0194118	0.702	0.00411765	0.701	-0.0217647
0.546	-0.0194118	0.682	0.00411765	0.681	-0.0241176
0.53	-0.0152941	0.662	0.00470588	0.661	-0.0235294
0.514	-0.0217647	0.643	0.00647059	0.642	-0.0252941
0.499	-0.0194118	0.624	0.00823529	0.622	-0.0205882
0.484	-0.0252941	0.605	0.00235294	0.603	-0.0258824
0.47	-0.0223529	0.586	-0.00117647	0.584	-0.0276471
0.454	-0.0247059	0.567	0.00588235	0.567	-0.0211765
0.44	-0.0258824	0.549	0.00117647	0.548	-0.0270588
0.425	-0.0347059	0.531	0.00294118	0.53	-0.03
0.411	-0.0335294	0.513	0.00529412	0.513	-0.0294118
0.397	-0.0323529	0.495	0.00529412	0.495	-0.0294118
0.383	-0.0358824	0.478	0.00529412	0.477	-0.0264706
0.37	-0.0341176	0.461	0.00411765	0.461	-0.0282353
0.357	-0.0347059	0.444	0.000588235	0.443	-0.0294118
0.343	-0.0317647	0.428	0.00294118	0.427	-0.0276471
0.33	-0.0364706	0.412	0.000588235	0.411	-0.0341176
0.318	-0.0341176	0.396	0.00588235	0.396	-0.0294118
0.305	-0.0352941	0.381	-0.00411765	0.379	-0.0341176
0.293	-0.0382353	0.366	0.00235294	0.365	-0.03
0.281	-0.0382353	0.35	0.00235294	0.349	-0.0305882
0.269	-0.0370588	0.336	-2.04085e-18	0.335	-0.0317647
0.257	-0.0417647	0.321	0.00411765	0.32	-0.0341176
0.246	-0.0382353	0.307	-0.00117647	0.307	-0.0352941
0.234	-0.0417647	0.293	0.00117647	0.292	-0.0305882
0.224	-0.0405882	0.28	0.00352941	0.279	-0.0323529
0.213	-0.0376471	0.266	0.00117647	0.265	-0.0352941
0.204	-0.0364706	0.254	0.00529412	0.253	-0.0294118
0.194	-0.0341176	0.241	-0.00235294	0.24	-0.0358824
0.184	-0.0347059	0.229	0.00529412	0.228	-0.0311765
0.174	-0.0347059	0.217	-0.00352941	0.216	-0.0352941
0.165	-0.0364706	0.205	0.00235294	0.204	-0.0352941
0.156	-0.0341176	0.193	0.00294118	0.192	-0.03
0.147	-0.0388235	0.182	-0.00176471	0.181	-0.0341176
0.141	-0.0429412	0.172	0.000588235	0.17	-0.0364706
0.131	-0.0405882	0.162	0.00117647	0.159	-0.0364706
0.12	-0.0411765	0.151	0.00647059	0.15	-0.0382353
0.112	-0.0429412	0.142	0.00117647	0.144	-0.0347059
0.102	-0.0394118	0.134	-0.00176471	0.128	-0.0376471
0.102	-0.0388235	0.119	0.00647059	0.121	-0.0347059
0.09	-0.0388235	0.112	-0.00294118	0.113	-0.0382353
0.085	-0.0441176	0.105	0.00470588	0.104	-0.0311765
0.079	-0.0458824	0.097	-0.00294118	0.095	-0.0352941
0.072	-0.0417647	0.089	0.00117647	0.088	-0.0358824
0.065	-0.0435294	0.081	0.00411765	0.08	-0.0288235
0.057	-0.0382353	0.075	-8.1634e-19	0.073	-0.0294118
0.051	-0.04	0.067	0.00705882	0.066	-0.0288235
0.048	-0.0417647	0.061	-0.00352941	0.06	-0.0323529
0.045	-0.0411765	0.054	0.00411765	0.054	-0.03
0.039	-0.0405882	0.048	-0.00117647	0.047	-0.0329412
0.035	-0.0388235	0.043	0.00411765	0.042	-0.0317647
0.031	-0.0364706	0.038	0.00529412	0.036	-0.0294118
0.025	-0.0329412	0.033	-0.00117647	0.032	-0.0335294
0.021	-0.0329412	0.029	0.00882353	0.028	-0.0288235
0.019	-0.0394118	0.024	0.00294118	0.023	-0.0276471
0.016	-0.0323529	0.02	0.00588235	0.019	-0.0282353
0.015	-0.0370588	0.016	0.00176471	0.016	-0.0270588
0.012	-0.0329412	0.014	-0.00117647	0.012	-0.0311765
0.009	-0.0311765	0.01	0.00647059	0.01	-0.0235294
0.007	-0.0364706	0.008	0.00117647	0.007	-0.0223529
0.005	-0.0347059	0.006	0.00588235	0.005	-0.0241176
0.004	-0.0347059	0.004	0.00294118	0.003	-0.0241176
0.002	-0.0311765	0.002	0.00294118	0.002	-0.0229412
0.002	-0.0317647	0.001	0.00764706	0.001	-0.0176471
0.002	-0.0305882	0	-8.1634e-19	0	-0.0194118
0.002	-0.03	0	0.00764706	-0.001	-0.0164706
0.001	-0.0311765	0	0.00470588	-0.001	-0.0229412
0.001	-0.0341176	0	0.01	-0.001	-0.0164706
0.001	-0.0329412	0	0.00764706	-0.001	-0.0105882
0	-0.0247059	0	0.00529412	-0.001	-0.0205882
0.001	-0.0294118	0	0.01	-0.001	-0.0123529
0.001	-0.0205882	0.001	0.00823529	-0.001	-0.0152941
0	-0.0229412	0.004	0.00470588	0.001	-0.0170588
0.001	-0.0235294	0.008	0.00647059	0.006	-0.0123529
0.005	-0.0164706	0.011	0.00529412	0.01	-0.0152941
