# Supplementary material for: In vivo soft tissue compressive properties of the human hand
Source: PLoS One. 2021 Dec 13;16(12):e0261008. doi: 10.1371/journal.pone.0261008 (PMC8668133; doi:10.1371/journal.pone.0261008)
Supplement: S2 Table — A-F. Force displacement curves for subjects and angles at low and high frequency normalized to peak displacement show high inter-subject variability. (XLSX) [file pone.0261008.s002.xlsx]

## Sheet: Feuil1
0°, low frequency
S2		S3		S4		S6		S7		S8		S9		S10		S11		S13		S15		S18		S22		S23		S24
D	N	D	N	D	N	D	N	D	N	D	N	D	N	D	N	D	N	D	N	D	N	D	N	D	N	D	N	D	N
0	-0.172353	0.01	-0.0229412	0.01	-0.0394118	0.011	0.0570588	0.01	0.0682353	0.009	-0.0476471	0.007	-0.0488235	0.01	-0.0258824	0.008	-0.0176471	0.01	-0.00588235	0.007	0.0176471	0.006	-0.0264706	0.007	0.0241176	0.012	0.00411765	0.007	0.0176471
0.001	-0.161176	0.013	-0.0211765	0.014	-0.0288235	0.015	0.0623529	0.012	0.0776471	0.012	-0.0341176	0.009	-0.0423529	0.015	-0.02	0.012	-0.01	0.014	-8.1634e-19	0.01	0.0264706	0.009	-0.0211765	0.011	0.0276471	0.017	0.00941176	0.01	0.0264706
0.011	-0.158824	0.017	-0.0211765	0.017	-0.0329412	0.019	0.0635294	0.017	0.08	0.014	-0.0323529	0.012	-0.0417647	0.018	-0.0194118	0.015	-0.0147059	0.018	0.00176471	0.014	0.0241176	0.011	-0.0205882	0.014	0.0305882	0.021	0.00823529	0.014	0.0241176
0.017	-0.151765	0.021	-0.0205882	0.021	-0.0376471	0.023	0.0694118	0.021	0.0776471	0.019	-0.0305882	0.014	-0.0376471	0.023	-0.0241176	0.021	-0.0141176	0.022	-0.00235294	0.018	0.0258824	0.014	-0.02	0.018	0.0311765	0.026	0.00823529	0.018	0.0258824
0.021	-0.143529	0.025	-0.0211765	0.026	-0.0323529	0.028	0.0741176	0.025	0.0870588	0.023	-0.02	0.018	-0.0352941	0.028	-0.0182353	0.024	-0.0105882	0.027	0.000588235	0.022	0.0288235	0.017	-0.0164706	0.022	0.0341176	0.032	0.0111765	0.022	0.0288235
0.024	-0.139412	0.03	-0.0188235	0.031	-0.03	0.033	0.0782353	0.031	0.0894118	0.029	-0.0164706	0.021	-0.0394118	0.032	-0.0158824	0.029	-0.00941176	0.032	0.00117647	0.025	0.0276471	0.02	-0.0141176	0.026	0.0364706	0.039	0.0117647	0.025	0.0276471
0.028	-0.134706	0.036	-0.0241176	0.036	-0.0352941	0.04	0.0782353	0.035	0.0876471	0.032	-0.0123529	0.025	-0.0435294	0.038	-0.0170588	0.033	-0.0123529	0.038	-0.00470588	0.03	0.0252941	0.023	-0.0135294	0.03	0.0335294	0.046	0.00823529	0.03	0.0252941
0.032	-0.128824	0.043	-0.0241176	0.04	-0.0347059	0.045	0.0847059	0.039	0.0864706	0.037	-0.00352941	0.029	-0.0376471	0.044	-0.0188235	0.037	-0.0105882	0.044	-0.00470588	0.035	0.0229412	0.025	-0.0111765	0.036	0.0347059	0.053	0.00882353	0.035	0.0229412
0.036	-0.120588	0.049	-0.0170588	0.044	-0.0311765	0.053	0.0917647	0.047	0.0929412	0.044	-0.00470588	0.033	-0.0347059	0.05	-0.0170588	0.046	-0.00647059	0.051	-0.00294118	0.04	0.0294118	0.034	-0.00882353	0.041	0.0394118	0.061	0.0111765	0.04	0.0294118
0.041	-0.116471	0.055	-0.0223529	0.057	-0.0364706	0.06	0.0911765	0.051	0.0911765	0.052	-0.000588235	0.038	-0.0358824	0.054	-0.0176471	0.054	-0.00882353	0.057	-0.00411765	0.043	0.0276471	0.037	-0.00470588	0.044	0.0364706	0.07	0.00882353	0.043	0.0276471
0.046	-0.107647	0.061	-0.0205882	0.062	-0.0317647	0.067	0.0988235	0.062	0.0947059	0.056	0.00588235	0.042	-0.0341176	0.067	-0.0147059	0.059	-0.00882353	0.066	-0.00647059	0.05	0.03	0.04	-0.00235294	0.05	0.0458824	0.079	0.0111765	0.05	0.03
0.052	-0.0952941	0.069	-0.0176471	0.069	-0.0276471	0.076	0.103529	0.067	0.102941	0.061	0.0147059	0.047	-0.0282353	0.074	-0.00764706	0.065	-0.00529412	0.073	0.00352941	0.06	0.0352941	0.045	0.00294118	0.061	0.0464706	0.089	0.0141176	0.06	0.0352941
0.058	-0.0905882	0.077	-0.0223529	0.076	-0.0317647	0.084	0.104118	0.075	0.0994118	0.07	0.0164706	0.051	-0.0282353	0.08	-0.0111765	0.072	-0.00588235	0.082	-0.00235294	0.065	0.0335294	0.049	0.00176471	0.066	0.0470588	0.099	0.01	0.065	0.0335294
0.064	-0.0876471	0.085	-0.0176471	0.084	-0.0311765	0.093	0.111765	0.083	0.105294	0.076	0.0182353	0.055	-0.0264706	0.089	-0.0105882	0.08	-0.00411765	0.09	-0.000588235	0.07	0.0347059	0.055	0.00470588	0.072	0.0511765	0.11	0.0111765	0.07	0.0347059
0.07	-0.0776471	0.093	-0.0188235	0.092	-0.0241176	0.102	0.115882	0.091	0.11	0.085	0.0311765	0.066	-0.0264706	0.098	-0.00588235	0.088	-0.000588235	0.099	0.00176471	0.078	0.0370588	0.06	0.00882353	0.08	0.0529412	0.121	0.0135294	0.078	0.0370588
0.077	-0.0770588	0.103	-0.0205882	0.102	-0.03	0.113	0.111765	0.1	0.108824	0.092	0.0341176	0.071	-0.03	0.107	-0.00882353	0.096	-0.00470588	0.109	-0.00411765	0.085	0.0341176	0.068	0.00529412	0.087	0.0511765	0.132	0.00941176	0.085	0.0341176
0.084	-0.0635294	0.113	-0.0229412	0.111	-0.0335294	0.122	0.121176	0.109	0.114118	0.101	0.0429412	0.077	-0.0182353	0.117	-0.00588235	0.105	-0.00117647	0.119	-0.00176471	0.093	0.0347059	0.072	0.00941176	0.095	0.0529412	0.144	0.0141176	0.093	0.0347059
0.091	-0.0570588	0.122	-0.0188235	0.121	-0.0329412	0.134	0.123529	0.118	0.117059	0.11	0.0470588	0.084	-0.0194118	0.127	-0.00647059	0.114	-0.00176471	0.13	-0.00411765	0.101	0.0394118	0.079	0.0117647	0.103	0.0552941	0.158	0.0135294	0.101	0.0394118
0.1	-0.0529412	0.132	-0.0182353	0.131	-0.0282353	0.145	0.130588	0.129	0.122941	0.119	0.0535294	0.09	-0.0194118	0.138	-0.00294118	0.124	-0.00235294	0.141	-0.00411765	0.11	0.0417647	0.085	0.0158824	0.112	0.0570588	0.171	0.0123529	0.11	0.0417647
0.108	-0.0441176	0.143	-0.0194118	0.141	-0.0305882	0.158	0.138824	0.138	0.121765	0.129	0.0605882	0.098	-0.0188235	0.149	-0.00176471	0.134	8.1634e-19	0.152	-0.00176471	0.118	0.0411765	0.093	0.02	0.121	0.0588235	0.185	0.0170588	0.118	0.0411765
0.116	-0.0341176	0.155	-0.0170588	0.152	-0.0282353	0.169	0.146471	0.149	0.129412	0.138	0.0682353	0.105	-0.0117647	0.161	0.00117647	0.144	0.00470588	0.164	-0.000588235	0.128	0.0429412	0.1	0.0247059	0.131	0.0658824	0.199	0.0194118	0.128	0.0429412
0.124	-0.0229412	0.166	-0.0158824	0.164	-0.0247059	0.183	0.154706	0.162	0.134706	0.149	0.0770588	0.113	-0.00941176	0.173	0.00588235	0.155	0.00941176	0.177	0.00117647	0.137	0.0464706	0.107	0.0335294	0.141	0.0658824	0.215	0.02	0.137	0.0464706
0.134	-0.0129412	0.179	-0.0170588	0.176	-0.0282353	0.195	0.151765	0.172	0.135294	0.159	0.0858824	0.121	-0.0117647	0.185	-8.1634e-19	0.166	0.00588235	0.189	-0.00117647	0.146	0.0452941	0.115	0.0364706	0.15	0.0647059	0.23	0.0188235	0.146	0.0452941
0.142	-0.000588235	0.19	-0.0176471	0.187	-0.0229412	0.209	0.165294	0.184	0.141765	0.17	0.0876471	0.13	-0.00588235	0.198	0.00470588	0.178	0.00882353	0.203	-0.00117647	0.157	0.0511765	0.123	0.0417647	0.16	0.0723529	0.246	0.0223529	0.157	0.0511765
0.152	0.00294118	0.203	-0.0205882	0.2	-0.03	0.223	0.158235	0.196	0.135882	0.182	0.0917647	0.138	-0.00764706	0.211	0.00411765	0.189	0.00411765	0.217	-0.00352941	0.167	0.0447059	0.131	0.0394118	0.171	0.0705882	0.263	0.0182353	0.167	0.0447059
0.162	0.01	0.216	-0.0194118	0.213	-0.0282353	0.238	0.165882	0.209	0.146471	0.194	0.100588	0.147	-0.00294118	0.226	0.00411765	0.201	0.00882353	0.23	-0.00294118	0.178	0.0494118	0.139	0.0441176	0.182	0.0764706	0.28	0.0176471	0.178	0.0494118
0.172	0.0211765	0.23	-0.0141176	0.226	-0.0229412	0.253	0.177647	0.222	0.148824	0.206	0.113529	0.157	0.00352941	0.239	0.0105882	0.214	0.0123529	0.245	0.00176471	0.189	0.0541176	0.147	0.0505882	0.194	0.0805882	0.297	0.0205882	0.189	0.0541176
0.183	0.0264706	0.244	-0.0182353	0.24	-0.0252941	0.268	0.175294	0.236	0.152353	0.218	0.114706	0.166	-0.00235294	0.253	0.0105882	0.227	0.00882353	0.26	-0.00352941	0.201	0.0505882	0.157	0.0511765	0.205	0.0823529	0.316	0.0176471	0.201	0.0505882
0.194	0.0376471	0.258	-0.0129412	0.255	-0.0235294	0.284	0.186471	0.25	0.16	0.231	0.129412	0.176	0.00294118	0.269	0.0117647	0.24	0.0176471	0.275	0.00117647	0.213	0.0558824	0.166	0.0594118	0.217	0.0894118	0.334	0.0264706	0.213	0.0558824
0.205	0.0505882	0.273	-0.0135294	0.269	-0.0241176	0.3	0.192353	0.264	0.163529	0.245	0.137059	0.185	0.01	0.284	0.0152941	0.254	0.0182353	0.291	0.00176471	0.224	0.0564706	0.176	0.0576471	0.23	0.09	0.353	0.0258824	0.224	0.0564706
0.216	0.0576471	0.288	-0.0105882	0.284	-0.0229412	0.317	0.197059	0.279	0.168235	0.258	0.145294	0.196	0.00941176	0.3	0.0152941	0.268	0.0211765	0.307	-8.1634e-19	0.237	0.0629412	0.186	0.0647059	0.242	0.0911765	0.373	0.0270588	0.237	0.0629412
0.227	0.0611765	0.304	-0.0164706	0.298	-0.0235294	0.334	0.201765	0.293	0.171765	0.271	0.15	0.206	0.0129412	0.315	0.0188235	0.283	0.0194118	0.323	-0.00117647	0.25	0.0605882	0.195	0.0647059	0.255	0.0941176	0.394	0.0241176	0.25	0.0605882
0.239	0.0688235	0.32	-0.0141176	0.314	-0.0241176	0.351	0.208824	0.309	0.174118	0.285	0.155882	0.217	0.0105882	0.331	0.0158824	0.297	0.0241176	0.341	-0.000588235	0.263	0.0594118	0.206	0.0682353	0.269	0.0911765	0.414	0.0270588	0.263	0.0594118
0.252	0.0794118	0.336	-0.0164706	0.33	-0.0258824	0.37	0.215294	0.324	0.178824	0.3	0.165882	0.228	0.0141176	0.348	0.0188235	0.312	0.0229412	0.358	-0.00235294	0.276	0.0594118	0.215	0.0688235	0.282	0.0964706	0.435	0.0282353	0.276	0.0594118
0.264	0.0876471	0.352	-0.0176471	0.346	-0.0252941	0.388	0.22	0.341	0.18	0.315	0.170588	0.239	0.0129412	0.366	0.0182353	0.328	0.0223529	0.376	-0.00588235	0.29	0.0588235	0.227	0.0717647	0.296	0.0988235	0.457	0.0264706	0.29	0.0588235
0.276	0.107647	0.369	-0.0105882	0.364	-0.0170588	0.407	0.23	0.356	0.191176	0.33	0.19	0.251	0.0205882	0.383	0.0258824	0.343	0.0335294	0.394	0.00235294	0.304	0.0682353	0.238	0.0852941	0.31	0.103529	0.479	0.0364706	0.304	0.0682353
0.29	0.117647	0.387	-0.0158824	0.38	-0.0194118	0.427	0.237647	0.373	0.195882	0.345	0.191176	0.263	0.0229412	0.402	0.0241176	0.36	0.0329412	0.413	0.00176471	0.318	0.0658824	0.248	0.0847059	0.325	0.105882	0.502	0.0352941	0.318	0.0658824
0.302	0.13	0.404	-0.0105882	0.398	-0.0147059	0.446	0.242941	0.391	0.201176	0.362	0.205294	0.274	0.0305882	0.42	0.03	0.375	0.0364706	0.432	0.00588235	0.332	0.0752941	0.261	0.0952941	0.339	0.111176	0.525	0.0405882	0.332	0.0752941
0.316	0.137647	0.423	-0.0117647	0.416	-0.0182353	0.466	0.248824	0.407	0.207647	0.378	0.212353	0.287	0.0335294	0.439	0.0329412	0.393	0.0376471	0.451	0.00176471	0.347	0.0717647	0.271	0.0970588	0.355	0.112941	0.549	0.0423529	0.347	0.0717647
0.33	0.149412	0.441	-0.00705882	0.434	-0.0147059	0.486	0.257059	0.426	0.207059	0.394	0.223529	0.3	0.0341176	0.458	0.0347059	0.41	0.0423529	0.471	0.00705882	0.363	0.0776471	0.284	0.101765	0.37	0.12	0.573	0.0441176	0.363	0.0776471
0.343	0.160588	0.459	-0.00882353	0.452	-0.0129412	0.507	0.263529	0.444	0.214706	0.41	0.235294	0.313	0.0370588	0.477	0.0382353	0.428	0.0411765	0.492	0.00352941	0.378	0.0776471	0.295	0.107059	0.386	0.122353	0.597	0.0441176	0.378	0.0776471
0.359	0.168235	0.479	-0.01	0.471	-0.0176471	0.528	0.273529	0.463	0.219412	0.428	0.242353	0.325	0.0376471	0.497	0.0347059	0.445	0.0476471	0.511	0.00235294	0.394	0.0747059	0.308	0.107647	0.403	0.124118	0.622	0.0476471	0.394	0.0747059
0.374	0.182353	0.499	-0.00705882	0.49	-0.0152941	0.55	0.281765	0.481	0.224706	0.446	0.251176	0.338	0.0423529	0.518	0.0376471	0.464	0.0470588	0.533	0.00411765	0.41	0.0788235	0.321	0.105294	0.418	0.130588	0.647	0.0517647	0.41	0.0788235
0.388	0.195882	0.519	-0.00764706	0.51	-0.0147059	0.571	0.290588	0.501	0.225294	0.463	0.267647	0.352	0.0452941	0.537	0.0405882	0.482	0.0523529	0.554	0.00764706	0.426	0.0823529	0.333	0.116471	0.436	0.131765	0.673	0.0594118	0.426	0.0823529
0.404	0.203529	0.538	-0.00117647	0.53	-0.0141176	0.594	0.299412	0.52	0.235294	0.481	0.271765	0.366	0.0482353	0.559	0.0388235	0.501	0.0558824	0.575	0.00588235	0.443	0.0841176	0.346	0.116471	0.452	0.14	0.699	0.0588235	0.443	0.0841176
0.419	0.217059	0.559	-0.01	0.549	-0.0141176	0.617	0.307059	0.539	0.238824	0.499	0.288824	0.379	0.0511765	0.579	0.0452941	0.52	0.0594118	0.597	0.00705882	0.46	0.0870588	0.359	0.122353	0.47	0.138235	0.727	0.0635294	0.46	0.0870588
0.434	0.232941	0.58	-0.00411765	0.57	-0.0117647	0.64	0.318824	0.56	0.244118	0.518	0.298235	0.393	0.0541176	0.601	0.0505882	0.539	0.0652941	0.62	0.0105882	0.476	0.0882353	0.373	0.125294	0.487	0.148824	0.754	0.0723529	0.476	0.0882353
0.45	0.245294	0.601	-0.00470588	0.592	-0.01	0.664	0.327647	0.58	0.25	0.537	0.31	0.408	0.0570588	0.623	0.0523529	0.559	0.0647059	0.643	0.00470588	0.494	0.0876471	0.387	0.125882	0.505	0.151765	0.781	0.0747059	0.494	0.0876471
0.467	0.254706	0.623	-0.00235294	0.612	-0.0105882	0.687	0.333529	0.601	0.256471	0.556	0.318824	0.423	0.0641176	0.645	0.0541176	0.578	0.0741176	0.665	0.01	0.512	0.0923529	0.401	0.132353	0.524	0.153529	0.81	0.0776471	0.512	0.0923529
0.483	0.267647	0.645	0.00176471	0.634	-0.00705882	0.712	0.337059	0.622	0.262353	0.575	0.331176	0.437	0.0658824	0.668	0.0547059	0.598	0.0741176	0.689	0.0135294	0.53	0.0917647	0.415	0.133529	0.541	0.161765	0.839	0.0829412	0.53	0.0917647
0.499	0.285294	0.667	-0.00176471	0.655	-0.00294118	0.737	0.349412	0.643	0.268824	0.595	0.345882	0.452	0.0747059	0.691	0.0635294	0.62	0.0782353	0.713	0.0158824	0.548	0.100588	0.428	0.14	0.56	0.162353	0.867	0.0911765	0.548	0.100588
0.516	0.294706	0.689	0.00117647	0.677	-0.00764706	0.761	0.353529	0.665	0.274118	0.615	0.354706	0.467	0.0758824	0.714	0.0623529	0.64	0.0794118	0.737	0.00764706	0.567	0.0988235	0.443	0.142941	0.579	0.165882	0.897	0.0911765	0.567	0.0988235
0.533	0.304706	0.712	0.00117647	0.7	-0.00294118	0.787	0.363529	0.687	0.278824	0.636	0.365882	0.482	0.0758824	0.738	0.0658824	0.662	0.0864706	0.762	0.0141176	0.585	0.103529	0.459	0.148235	0.598	0.168235	0.927	0.0976471	0.585	0.103529
0.551	0.321176	0.735	0.00235294	0.722	-0.00235294	0.813	0.372941	0.71	0.284118	0.657	0.378824	0.499	0.0841176	0.762	0.0717647	0.684	0.0870588	0.787	0.0152941	0.604	0.104118	0.473	0.153529	0.618	0.177059	0.957	0.101765	0.604	0.104118
0.569	0.333529	0.758	0.00647059	0.746	-0.00117647	0.839	0.385294	0.732	0.288824	0.677	0.392353	0.514	0.0876471	0.787	0.07	0.705	0.0964706	0.812	0.0135294	0.624	0.105294	0.488	0.155294	0.637	0.178824	0.988	0.108235	0.624	0.105294
0.586	0.351176	0.782	0.00705882	0.769	0.00176471	0.865	0.402353	0.755	0.296471	0.698	0.41	0.532	0.0947059	0.811	0.0782353	0.727	0.0994118	0.837	0.02	0.644	0.11	0.503	0.162353	0.657	0.185882	1.019	0.124118	0.644	0.11
0.605	0.364118	0.806	0.00647059	0.793	0.00117647	0.892	0.411765	0.779	0.301765	0.72	0.422941	0.547	0.101765	0.836	0.08	0.749	0.104706	0.863	0.02	0.663	0.111765	0.518	0.167647	0.677	0.191176	1.05	0.127647	0.663	0.111765
0.623	0.377059	0.831	0.0105882	0.817	0.00352941	0.919	0.421176	0.801	0.308235	0.742	0.43	0.564	0.100588	0.861	0.0782353	0.772	0.107647	0.89	0.02	0.683	0.111765	0.534	0.170588	0.697	0.197059	1.082	0.132941	0.683	0.111765
0.642	0.393529	0.855	0.00764706	0.841	0.00352941	0.946	0.433529	0.825	0.315882	0.764	0.449412	0.581	0.107647	0.887	0.0841176	0.795	0.111765	0.916	0.0229412	0.704	0.116471	0.55	0.178824	0.719	0.202353	1.115	0.144118	0.704	0.116471
0.66	0.408235	0.88	0.0152941	0.866	0.00411765	0.974	0.442353	0.85	0.320588	0.786	0.461765	0.597	0.108824	0.912	0.09	0.817	0.119412	0.943	0.0241176	0.724	0.115882	0.566	0.178824	0.74	0.21	1.148	0.151176	0.724	0.115882
0.678	0.425294	0.906	0.0117647	0.89	0.01	1.001	0.458824	0.874	0.328824	0.809	0.485882	0.614	0.117059	0.938	0.0947059	0.841	0.127059	0.97	0.0264706	0.745	0.119412	0.582	0.187059	0.761	0.218235	1.18	0.161176	0.745	0.119412
0.696	0.434706	0.931	0.0123529	0.915	0.00647059	1.03	0.460588	0.899	0.336471	0.833	0.488235	0.632	0.117647	0.965	0.0935294	0.865	0.127647	0.997	0.0235294	0.765	0.120588	0.598	0.191765	0.782	0.220588	1.214	0.164706	0.765	0.120588
0.716	0.458235	0.958	0.0235294	0.94	0.0176471	1.059	0.477059	0.923	0.348824	0.854	0.514706	0.65	0.13	0.992	0.106471	0.889	0.136471	1.025	0.0364706	0.787	0.128235	0.615	0.203529	0.804	0.234706	1.247	0.182353	0.787	0.128235
0.736	0.472941	0.984	0.0182353	0.966	0.0141176	1.088	0.484706	0.949	0.355294	0.878	0.522353	0.668	0.134706	1.019	0.104118	0.913	0.135294	1.053	0.0335294	0.808	0.125882	0.632	0.201765	0.826	0.235294	1.281	0.185882	0.808	0.125882
0.756	0.488235	1.009	0.0247059	0.993	0.0170588	1.118	0.495294	0.974	0.365882	0.901	0.535882	0.686	0.136471	1.046	0.11	0.938	0.146471	1.082	0.0347059	0.83	0.129412	0.649	0.21	0.848	0.239412	1.316	0.196471	0.83	0.129412
0.777	0.504706	1.036	0.0229412	1.019	0.0194118	1.147	0.510588	0.999	0.372353	0.926	0.551765	0.704	0.142353	1.074	0.114118	0.963	0.152353	1.11	0.0352941	0.852	0.132353	0.666	0.214118	0.87	0.242353	1.351	0.207647	0.852	0.132353
0.796	0.520588	1.063	0.0235294	1.045	0.0158824	1.177	0.517059	1.026	0.377059	0.95	0.559412	0.722	0.145294	1.102	0.114706	0.987	0.155882	1.139	0.0347059	0.874	0.13	0.684	0.222941	0.893	0.248824	1.386	0.209412	0.874	0.13
0.816	0.54	1.091	0.0241176	1.071	0.0229412	1.207	0.532353	1.052	0.387647	0.974	0.582353	0.74	0.157647	1.131	0.120588	1.013	0.167059	1.168	0.0411765	0.896	0.137647	0.702	0.228235	0.916	0.258824	1.422	0.221765	0.896	0.137647
0.838	0.557059	1.118	0.03	1.098	0.0235294	1.237	0.547059	1.079	0.396471	0.998	0.591176	0.759	0.164118	1.158	0.125294	1.039	0.17	1.198	0.0405882	0.919	0.136471	0.72	0.232353	0.939	0.262353	1.457	0.237059	0.919	0.136471
0.858	0.575882	1.145	0.0329412	1.127	0.0276471	1.268	0.561765	1.105	0.404706	1.024	0.609412	0.777	0.172353	1.187	0.13	1.064	0.178824	1.227	0.0447059	0.941	0.144706	0.737	0.244118	0.962	0.271176	1.493	0.246471	0.941	0.144706
0.879	0.592941	1.174	0.0305882	1.153	0.0276471	1.299	0.577647	1.132	0.407059	1.048	0.624706	0.797	0.174706	1.216	0.129412	1.09	0.18	1.258	0.0470588	0.964	0.138824	0.755	0.241176	0.985	0.275882	1.531	0.255294	0.964	0.138824
0.899	0.609412	1.202	0.0382353	1.181	0.0329412	1.33	0.592353	1.159	0.422941	1.073	0.643529	0.816	0.181176	1.245	0.134118	1.117	0.188824	1.288	0.0488235	0.988	0.145294	0.774	0.245882	1.009	0.285882	1.567	0.265882	0.988	0.145294
0.921	0.625294	1.229	0.04	1.209	0.0358824	1.362	0.602941	1.187	0.431176	1.099	0.655294	0.835	0.188235	1.275	0.142353	1.143	0.193529	1.319	0.0523529	1.011	0.144118	0.791	0.25	1.033	0.29	1.604	0.280588	1.011	0.144118
0.943	0.640588	1.258	0.0411765	1.237	0.0364706	1.394	0.615882	1.214	0.436471	1.125	0.676471	0.853	0.190588	1.304	0.144706	1.169	0.203529	1.349	0.0541176	1.035	0.148235	0.81	0.26	1.057	0.3	1.642	0.288235	1.035	0.148235
0.964	0.656471	1.287	0.0435294	1.265	0.0388235	1.426	0.625882	1.243	0.449412	1.15	0.687647	0.873	0.197059	1.334	0.148824	1.196	0.211176	1.381	0.0547059	1.058	0.151765	0.828	0.263529	1.081	0.304706	1.68	0.301765	1.058	0.151765
0.987	0.672941	1.317	0.0452941	1.294	0.0441176	1.458	0.647059	1.27	0.455882	1.177	0.707647	0.894	0.204118	1.364	0.155882	1.223	0.215882	1.412	0.06	1.082	0.151176	0.847	0.271765	1.106	0.315882	1.718	0.315882	1.082	0.151176
1.009	0.69	1.345	0.0470588	1.322	0.04	1.491	0.658235	1.298	0.467647	1.203	0.719412	0.914	0.208824	1.394	0.154118	1.25	0.221765	1.443	0.0611765	1.106	0.151765	0.866	0.274706	1.131	0.317059	1.756	0.322941	1.106	0.151765
1.032	0.715294	1.375	0.0517647	1.351	0.0529412	1.525	0.677059	1.327	0.484706	1.228	0.744118	0.934	0.218235	1.425	0.168235	1.278	0.236471	1.475	0.0729412	1.131	0.158824	0.884	0.287647	1.156	0.328824	1.795	0.343529	1.131	0.158824
1.053	0.737647	1.405	0.0547059	1.38	0.0517647	1.557	0.697647	1.356	0.497059	1.255	0.759412	0.955	0.222941	1.456	0.166471	1.304	0.237647	1.507	0.0676471	1.156	0.161176	0.904	0.293529	1.18	0.334118	1.834	0.355882	1.156	0.161176
1.075	0.758824	1.434	0.0564706	1.41	0.0535294	1.591	0.707647	1.384	0.503529	1.281	0.775882	0.974	0.232353	1.486	0.173529	1.332	0.248824	1.54	0.0741176	1.179	0.162353	0.922	0.307647	1.205	0.340588	1.873	0.367647	1.179	0.162353
1.097	0.775882	1.465	0.0588235	1.44	0.0582353	1.625	0.722941	1.413	0.514706	1.309	0.792353	0.996	0.244118	1.518	0.177647	1.361	0.257647	1.573	0.0752941	1.204	0.165882	0.942	0.318235	1.23	0.350588	1.912	0.378824	1.204	0.165882
1.12	0.798235	1.496	0.0635294	1.47	0.0623529	1.658	0.74	1.442	0.528235	1.335	0.81	1.016	0.250588	1.549	0.181765	1.389	0.265882	1.605	0.0764706	1.229	0.167647	0.962	0.326471	1.256	0.354706	1.952	0.393529	1.229	0.167647
1.144	0.823529	1.526	0.0652941	1.499	0.0676471	1.691	0.752941	1.472	0.537059	1.362	0.831176	1.036	0.258235	1.581	0.185882	1.417	0.275294	1.638	0.0835294	1.255	0.172941	0.981	0.336471	1.282	0.364118	1.992	0.408824	1.255	0.172941
1.168	0.836471	1.557	0.0664706	1.53	0.0629412	1.727	0.767647	1.501	0.544706	1.39	0.841176	1.057	0.262353	1.613	0.187647	1.447	0.279412	1.671	0.0858824	1.279	0.172941	1.002	0.339412	1.307	0.369412	2.032	0.416471	1.279	0.172941
1.191	0.861765	1.588	0.0741176	1.56	0.0735294	1.761	0.789412	1.531	0.561176	1.417	0.865882	1.078	0.275882	1.645	0.197647	1.475	0.285294	1.705	0.0917647	1.305	0.177647	1.021	0.354706	1.333	0.382353	2.073	0.439412	1.305	0.177647
1.214	0.876471	1.619	0.0735294	1.59	0.0694118	1.795	0.800588	1.561	0.567647	1.445	0.876471	1.1	0.279412	1.677	0.198824	1.504	0.289412	1.737	0.0870588	1.33	0.174706	1.041	0.358824	1.359	0.386471	2.113	0.45	1.33	0.174706
1.238	0.904118	1.65	0.0811765	1.621	0.0805882	1.83	0.822353	1.592	0.585294	1.473	0.905294	1.121	0.288824	1.709	0.208235	1.532	0.307647	1.772	0.1	1.356	0.185882	1.061	0.374706	1.385	0.398235	2.154	0.468824	1.356	0.185882
1.261	0.925294	1.681	0.0823529	1.652	0.0847059	1.865	0.843529	1.622	0.597059	1.502	0.920588	1.142	0.298235	1.742	0.210588	1.562	0.312353	1.805	0.102353	1.382	0.182941	1.082	0.38	1.412	0.406471	2.196	0.487647	1.382	0.182941
1.283	0.945294	1.713	0.0870588	1.683	0.0876471	1.9	0.862353	1.652	0.607647	1.529	0.938235	1.163	0.306471	1.775	0.216471	1.591	0.326471	1.839	0.103529	1.408	0.190588	1.102	0.391765	1.439	0.417647	2.237	0.501765	1.408	0.190588
1.307	0.967647	1.745	0.0888235	1.714	0.0917647	1.935	0.880588	1.683	0.62	1.558	0.960588	1.185	0.312941	1.808	0.227059	1.621	0.335882	1.872	0.111765	1.434	0.191176	1.122	0.400588	1.466	0.42	2.278	0.520588	1.434	0.191176
1.332	0.991176	1.777	0.0941176	1.746	0.0964706	1.971	0.896471	1.713	0.631176	1.587	0.975882	1.206	0.324118	1.841	0.230588	1.651	0.342941	1.907	0.114118	1.46	0.194118	1.143	0.408824	1.492	0.430588	2.32	0.534118	1.46	0.194118
1.356	1.01941	1.809	0.101176	1.778	0.100588	2.007	0.915882	1.745	0.649412	1.616	0.997059	1.229	0.328824	1.874	0.234118	1.68	0.349412	1.941	0.117647	1.487	0.197647	1.164	0.419412	1.519	0.440588	2.363	0.552353	1.487	0.197647
1.38	1.04294	1.841	0.100588	1.809	0.1	2.041	0.934118	1.775	0.657059	1.644	1.01588	1.251	0.335294	1.908	0.24	1.711	0.360588	1.976	0.124118	1.514	0.197647	1.184	0.427647	1.547	0.447647	2.404	0.568824	1.514	0.197647
1.404	1.06706	1.873	0.111176	1.84	0.111176	2.078	0.954118	1.807	0.677647	1.674	1.04059	1.272	0.348824	1.94	0.251176	1.741	0.375294	2.012	0.13	1.541	0.205294	1.206	0.442353	1.573	0.460588	2.447	0.588235	1.541	0.205294
1.429	1.08882	1.906	0.107647	1.872	0.114706	2.115	0.971176	1.838	0.689412	1.702	1.06176	1.294	0.354706	1.974	0.252353	1.77	0.384118	2.046	0.132353	1.567	0.202941	1.226	0.451176	1.601	0.467647	2.489	0.606471	1.567	0.202941
1.453	1.10882	1.938	0.114706	1.904	0.117059	2.151	0.986471	1.869	0.701176	1.732	1.08294	1.316	0.365294	2.007	0.254118	1.801	0.391176	2.081	0.134706	1.594	0.207647	1.248	0.462353	1.627	0.475294	2.531	0.624118	1.594	0.207647
1.479	1.13529	1.97	0.122353	1.936	0.123529	2.188	1.00647	1.901	0.718824	1.761	1.10588	1.339	0.377647	2.041	0.265882	1.831	0.404706	2.118	0.144706	1.62	0.213529	1.269	0.477647	1.656	0.485882	2.576	0.641176	1.62	0.213529
1.505	1.16	2.003	0.122353	1.968	0.128235	2.224	1.03059	1.932	0.73	1.79	1.12765	1.362	0.387647	2.076	0.267059	1.862	0.409412	2.153	0.15	1.648	0.211765	1.29	0.487059	1.684	0.498235	2.618	0.665882	1.648	0.211765
1.529	1.18118	2.036	0.127059	2.002	0.128824	2.261	1.04765	1.965	0.740588	1.819	1.14824	1.384	0.395882	2.109	0.271765	1.891	0.422353	2.188	0.148235	1.675	0.215294	1.311	0.497647	1.711	0.502353	2.661	0.677059	1.675	0.215294
1.554	1.21294	2.07	0.134706	2.033	0.138824	2.298	1.07294	1.996	0.760588	1.848	1.17941	1.406	0.408235	2.144	0.282941	1.923	0.437059	2.224	0.160588	1.702	0.22	1.332	0.517647	1.739	0.514706	2.701	0.701765	1.702	0.22
1.578	1.23941	2.103	0.136471	2.066	0.142353	2.334	1.09529	2.028	0.773529	1.878	1.19706	1.429	0.413529	2.179	0.282353	1.953	0.441176	2.259	0.159412	1.73	0.218235	1.354	0.525294	1.767	0.525294	2.749	0.718824	1.73	0.218235
1.603	1.27	2.136	0.142941	2.098	0.145294	2.372	1.12118	2.06	0.786471	1.908	1.22059	1.451	0.426471	2.213	0.292353	1.984	0.457059	2.296	0.168824	1.757	0.227059	1.375	0.541765	1.794	0.532353	2.792	0.741765	1.757	0.227059
1.628	1.29353	2.169	0.144706	2.131	0.148824	2.408	1.13824	2.092	0.8	1.937	1.24353	1.474	0.431765	2.248	0.302353	2.015	0.467647	2.332	0.174118	1.784	0.223529	1.397	0.548824	1.822	0.540588	2.837	0.762353	1.784	0.223529
1.654	1.33176	2.203	0.153529	2.164	0.158235	2.446	1.16353	2.125	0.814706	1.967	1.27412	1.497	0.447647	2.281	0.306471	2.046	0.482353	2.368	0.181765	1.812	0.237059	1.419	0.562353	1.85	0.552941	2.879	0.785882	1.812	0.237059
1.678	1.36059	2.237	0.16	2.198	0.164706	2.483	1.18176	2.156	0.831765	1.998	1.29412	1.52	0.455294	2.317	0.315882	2.078	0.492941	2.404	0.187059	1.839	0.24	1.44	0.572941	1.879	0.567059	2.922	0.810588	1.839	0.24
1.704	1.39118	2.27	0.164706	2.23	0.172353	2.521	1.20588	2.19	0.846471	2.027	1.31412	1.543	0.468235	2.352	0.321765	2.109	0.508235	2.44	0.192941	1.867	0.242353	1.462	0.587059	1.906	0.582353	2.967	0.833529	1.867	0.242353
1.729	1.41	2.304	0.167647	2.263	0.175294	2.558	1.22294	2.222	0.858235	2.057	1.34176	1.566	0.473529	2.387	0.325882	2.14	0.515882	2.476	0.194118	1.896	0.242941	1.483	0.594118	1.936	0.586471	3.011	0.852941	1.896	0.242941
1.755	1.43647	2.337	0.173529	2.297	0.184118	2.595	1.24647	2.254	0.873529	2.087	1.36765	1.589	0.483529	2.422	0.331765	2.172	0.528235	2.513	0.197647	1.922	0.242353	1.506	0.604118	1.964	0.597647	3.054	0.876471	1.922	0.242353
1.781	1.46941	2.372	0.184118	2.33	0.19	2.634	1.26647	2.287	0.894118	2.117	1.39824	1.612	0.501176	2.456	0.339412	2.203	0.544118	2.548	0.21	1.95	0.254118	1.527	0.62	1.992	0.611765	3.099	0.901765	1.95	0.254118
1.805	1.49941	2.405	0.189412	2.363	0.194706	2.673	1.28941	2.32	0.913529	2.148	1.42471	1.635	0.510588	2.492	0.350588	2.235	0.555882	2.585	0.213529	1.978	0.255882	1.548	0.631765	2.021	0.625294	3.144	0.926471	1.978	0.255882
1.831	1.52471	2.439	0.191765	2.396	0.201765	2.705	1.31294	2.353	0.928824	2.179	1.45	1.658	0.524118	2.527	0.349412	2.266	0.565882	2.622	0.219412	2.006	0.255882	1.57	0.643529	2.049	0.632941	3.188	0.951176	2.006	0.255882
1.856	1.56118	2.473	0.194706	2.43	0.205294	2.75	1.33765	2.385	0.943529	2.208	1.48176	1.681	0.537647	2.562	0.355882	2.298	0.582941	2.659	0.223529	2.034	0.258235	1.593	0.658824	2.078	0.643529	3.233	0.974706	2.034	0.258235
1.882	1.59588	2.508	0.205882	2.464	0.212941	2.787	1.36412	2.418	0.961176	2.239	1.50765	1.704	0.547647	2.597	0.362941	2.329	0.595294	2.695	0.231765	2.062	0.262941	1.615	0.677059	2.107	0.657059	3.278	1.00176	2.062	0.262941
1.907	1.63353	2.541	0.211765	2.497	0.224706	2.823	1.39235	2.451	0.980588	2.269	1.54059	1.728	0.563529	2.632	0.372941	2.362	0.611176	2.731	0.239412	2.09	0.270588	1.636	0.692941	2.135	0.669412	3.323	1.02824	2.09	0.270588
1.933	1.66471	2.575	0.213529	2.531	0.23	2.861	1.42	2.484	0.992353	2.3	1.56235	1.75	0.574118	2.668	0.374706	2.392	0.62	2.772	0.244118	2.118	0.272941	1.658	0.706471	2.164	0.681765	3.367	1.05235	2.118	0.272941
1.958	1.69353	2.609	0.221765	2.564	0.231176	2.899	1.43824	2.517	1.00765	2.331	1.58647	1.774	0.58	2.703	0.378824	2.424	0.632941	2.808	0.248824	2.147	0.271765	1.68	0.716471	2.193	0.687059	3.411	1.07824	2.147	0.271765
1.984	1.73176	2.643	0.227647	2.597	0.241765	2.936	1.47	2.55	1.02353	2.361	1.61941	1.798	0.597059	2.738	0.385294	2.456	0.649412	2.843	0.259412	2.175	0.283529	1.702	0.735294	2.222	0.703529	3.457	1.10471	2.175	0.283529
2.009	1.76588	2.677	0.24	2.63	0.252941	2.975	1.49824	2.582	1.04882	2.392	1.64706	1.82	0.607647	2.774	0.398235	2.488	0.665882	2.881	0.263529	2.203	0.291176	1.725	0.751176	2.25	0.720588	3.501	1.13294	2.203	0.291176
2.035	1.81059	2.712	0.240588	2.665	0.261765	3.013	1.52529	2.616	1.06059	2.423	1.67471	1.844	0.622353	2.81	0.404706	2.52	0.681765	2.917	0.272941	2.231	0.294706	1.747	0.766471	2.279	0.732941	3.546	1.16235	2.231	0.294706
2.061	1.83647	2.746	0.252941	2.698	0.268235	3.051	1.55412	2.649	1.07824	2.453	1.70059	1.868	0.632353	2.845	0.405882	2.551	0.696471	2.954	0.277059	2.259	0.301765	1.768	0.781176	2.308	0.747647	3.591	1.19	2.259	0.301765
2.087	1.86529	2.781	0.257647	2.732	0.277059	3.089	1.58	2.682	1.09353	2.483	1.72765	1.89	0.644706	2.881	0.416471	2.582	0.708235	2.99	0.284118	2.288	0.304118	1.791	0.792941	2.337	0.757647	3.635	1.21824	2.288	0.304118
2.113	1.90176	2.815	0.270588	2.765	0.286471	3.127	1.60529	2.714	1.11059	2.514	1.76294	1.914	0.661765	2.916	0.421765	2.615	0.726471	3.027	0.294118	2.315	0.312941	1.813	0.811176	2.365	0.77	3.68	1.24882	2.315	0.312941
2.139	1.93	2.849	0.273529	2.799	0.289412	3.165	1.63235	2.748	1.13294	2.544	1.78882	1.937	0.669412	2.951	0.430588	2.647	0.737647	3.064	0.298235	2.344	0.312353	1.834	0.82	2.395	0.781176	3.725	1.27588	2.344	0.312353
2.164	1.95765	2.883	0.275882	2.833	0.296471	3.203	1.65765	2.781	1.14882	2.574	1.82	1.96	0.688235	2.986	0.436471	2.679	0.749412	3.101	0.304706	2.372	0.317647	1.856	0.832941	2.423	0.792941	3.77	1.30471	2.372	0.317647
2.19	1.98824	2.918	0.278235	2.866	0.298235	3.241	1.68118	2.815	1.16353	2.605	1.85	1.984	0.691176	3.022	0.438824	2.71	0.764706	3.138	0.307647	2.4	0.317647	1.878	0.844118	2.451	0.805882	3.815	1.32706	2.4	0.317647
2.215	2.02412	2.952	0.287059	2.9	0.309412	3.279	1.70941	2.848	1.18765	2.636	1.88176	2.008	0.707647	3.057	0.451765	2.743	0.782941	3.174	0.318235	2.428	0.325882	1.9	0.858824	2.48	0.820588	3.86	1.36059	2.428	0.325882
2.241	2.06824	2.987	0.292353	2.934	0.318235	3.318	1.73471	2.88	1.20647	2.666	1.91412	2.03	0.724706	3.092	0.459412	2.774	0.798235	3.211	0.326471	2.456	0.33	1.923	0.871176	2.509	0.835882	3.905	1.39059	2.456	0.33
2.267	2.10118	3.021	0.3	2.967	0.327647	3.356	1.76235	2.913	1.22706	2.697	1.94294	2.054	0.735294	3.128	0.464706	2.806	0.811176	3.248	0.330588	2.484	0.336471	1.945	0.881765	2.537	0.848824	3.949	1.42118	2.484	0.336471
2.292	2.14118	3.054	0.312941	3.001	0.341765	3.393	1.79412	2.946	1.25	2.726	1.97588	2.077	0.752941	3.163	0.479412	2.837	0.832941	3.284	0.348824	2.513	0.339412	1.967	0.895882	2.566	0.859412	3.993	1.45824	2.513	0.339412
2.318	2.17294	3.088	0.313529	3.034	0.345294	3.432	1.81471	2.979	1.26294	2.758	1.99588	2.101	0.760588	3.199	0.478824	2.869	0.843529	3.322	0.346471	2.54	0.34	1.989	0.905882	2.595	0.871765	4.038	1.47529	2.54	0.34
2.343	2.21294	3.122	0.326471	3.067	0.356471	3.469	1.84882	3.011	1.29	2.788	2.03647	2.123	0.776471	3.233	0.497647	2.901	0.86	3.358	0.358235	2.568	0.35	2.011	0.925882	2.624	0.891176	4.083	1.51294	2.568	0.35
2.369	2.25765	3.156	0.331176	3.1	0.364118	3.507	1.87294	3.044	1.30647	2.819	2.05941	2.147	0.789412	3.268	0.503529	2.933	0.88	3.394	0.366471	2.596	0.352353	2.034	0.937059	2.652	0.902353	4.127	1.54059	2.596	0.352353
2.395	2.29118	3.189	0.337647	3.134	0.37	3.545	1.89765	3.077	1.32647	2.849	2.08882	2.169	0.796471	3.303	0.507647	2.964	0.892941	3.431	0.367647	2.624	0.357647	2.055	0.957059	2.68	0.912353	4.173	1.56706	2.624	0.357647
2.42	2.32882	3.224	0.346471	3.167	0.383529	3.582	1.93294	3.109	1.34471	2.88	2.12294	2.191	0.81	3.338	0.524706	2.995	0.910588	3.468	0.376471	2.651	0.361176	2.077	0.975882	2.709	0.925882	4.216	1.60294	2.651	0.361176
2.446	2.36882	3.257	0.357647	3.2	0.395882	3.621	1.96059	3.142	1.36706	2.909	2.15059	2.215	0.824118	3.372	0.531765	3.026	0.931176	3.504	0.385882	2.68	0.369412	2.1	0.996471	2.736	0.938824	4.261	1.63706	2.68	0.369412
2.471	2.40118	3.291	0.362353	3.233	0.403529	3.657	1.99118	3.174	1.39	2.94	2.18529	2.238	0.840588	3.408	0.545882	3.058	0.944706	3.541	0.401176	2.708	0.375882	2.121	1.01941	2.765	0.955294	4.304	1.66941	2.708	0.375882
2.496	2.43471	3.324	0.367647	3.266	0.410588	3.695	2.01941	3.206	1.40706	2.97	2.21059	2.261	0.854118	3.443	0.554706	3.09	0.956471	3.577	0.404118	2.736	0.380588	2.143	1.03294	2.794	0.965882	4.348	1.70059	2.736	0.380588
2.521	2.47	3.358	0.378824	3.299	0.42	3.732	2.05059	3.239	1.42882	2.999	2.24294	2.284	0.864118	3.477	0.565882	3.12	0.977647	3.613	0.414706	2.763	0.382353	2.165	1.05529	2.822	0.984118	4.392	1.73353	2.763	0.382353
2.545	2.50765	3.392	0.378824	3.332	0.425882	3.769	2.07647	3.271	1.44706	3.03	2.26824	2.307	0.875882	3.512	0.573529	3.152	0.994706	3.649	0.420588	2.79	0.384118	2.186	1.06471	2.85	0.995294	4.436	1.76824	2.79	0.384118
2.57	2.55118	3.425	0.387647	3.364	0.438235	3.806	2.10059	3.303	1.47294	3.059	2.30471	2.329	0.892353	3.547	0.581765	3.182	1.01235	3.685	0.430588	2.818	0.390588	2.209	1.08412	2.878	1.01059	4.479	1.80353	2.818	0.390588
2.596	2.59353	3.458	0.393529	3.397	0.446471	3.843	2.12353	3.335	1.49118	3.089	2.34	2.352	0.904118	3.581	0.590588	3.213	1.02882	3.721	0.438235	2.846	0.395294	2.228	1.09235	2.906	1.01941	4.523	1.84176	2.846	0.395294
2.622	2.62941	3.491	0.4	3.429	0.454118	3.881	2.14882	3.368	1.51	3.119	2.36118	2.375	0.914706	3.616	0.597059	3.243	1.04529	3.757	0.445294	2.873	0.392353	2.251	1.10412	2.934	1.03235	4.566	1.87647	2.873	0.392353
2.647	2.67647	3.524	0.414706	3.462	0.465882	3.917	2.18294	3.4	1.54471	3.148	2.39941	2.397	0.936471	3.649	0.612353	3.274	1.06647	3.792	0.457059	2.9	0.404706	2.271	1.12588	2.962	1.05176	4.609	1.91353	2.9	0.404706
2.671	2.71294	3.557	0.416471	3.493	0.470588	3.953	2.20765	3.431	1.56529	3.178	2.43294	2.42	0.946471	3.684	0.617059	3.305	1.07588	3.828	0.460588	2.927	0.402941	2.292	1.13765	2.99	1.05941	4.652	1.94412	2.927	0.402941
2.695	2.75941	3.59	0.428824	3.526	0.487059	3.991	2.23353	3.464	1.58647	3.207	2.46353	2.442	0.961176	3.717	0.627059	3.336	1.10235	3.864	0.474118	2.954	0.407647	2.313	1.15824	3.016	1.07647	4.696	1.97882	2.954	0.407647
2.72	2.80235	3.623	0.435882	3.559	0.496471	4.028	2.26588	3.495	1.61235	3.236	2.50118	2.464	0.977647	3.751	0.642353	3.366	1.11941	3.899	0.481176	2.981	0.414706	2.334	1.17882	3.045	1.09353	4.738	2.01353	2.981	0.414706
2.745	2.83118	3.656	0.445294	3.591	0.510588	4.064	2.29471	3.526	1.63412	3.265	2.53118	2.486	0.986471	3.785	0.648824	3.396	1.13647	3.934	0.487059	3.007	0.415882	2.355	1.19706	3.072	1.10588	4.781	2.04765	3.007	0.415882
2.77	2.87412	3.687	0.451176	3.623	0.523529	4.1	2.32706	3.557	1.65647	3.294	2.55824	2.508	0.997647	3.818	0.658824	3.426	1.16	3.969	0.498235	3.034	0.42	2.376	1.21588	3.1	1.12176	4.823	2.08882	3.034	0.42
2.794	2.90471	3.72	0.457059	3.655	0.529412	4.135	2.35647	3.588	1.67235	3.323	2.58765	2.53	1.01294	3.852	0.667059	3.457	1.17059	4.004	0.508824	3.061	0.42	2.398	1.23824	3.128	1.13235	4.865	2.11824	3.061	0.42
2.819	2.94176	3.751	0.463529	3.687	0.54	4.171	2.38706	3.62	1.69471	3.351	2.61353	2.551	1.02471	3.885	0.674706	3.486	1.18647	4.038	0.516471	3.088	0.426471	2.419	1.25294	3.155	1.14294	4.907	2.15412	3.088	0.426471
2.843	2.97882	3.784	0.472353	3.717	0.55	4.207	2.42118	3.65	1.71588	3.379	2.64	2.574	1.04059	3.919	0.685294	3.515	1.20824	4.072	0.525294	3.115	0.432941	2.44	1.27235	3.181	1.15882	4.949	2.19412	3.115	0.432941
2.866	3.01706	3.815	0.479412	3.748	0.562353	4.243	2.45471	3.681	1.74176	3.408	2.67176	2.596	1.05294	3.951	0.691176	3.545	1.23353	4.108	0.537647	3.141	0.435294	2.461	1.29	3.207	1.17647	4.99	2.23294	3.141	0.435294
2.89	3.05294	3.848	0.485294	3.78	0.569412	4.278	2.47765	3.711	1.76353	3.438	2.70294	2.617	1.06471	3.984	0.698235	3.576	1.25059	4.141	0.544118	3.166	0.437647	2.482	1.30588	3.234	1.18941	5.031	2.27235	3.166	0.437647
2.914	3.09765	3.879	0.495882	3.81	0.582353	4.314	2.50471	3.742	1.78706	3.466	2.73471	2.639	1.07706	4.017	0.703529	3.604	1.27235	4.175	0.554118	3.192	0.441176	2.502	1.32176	3.26	1.20294	5.072	2.32	3.192	0.441176
2.937	3.13882	3.909	0.502353	3.841	0.592353	4.348	2.53471	3.772	1.81059	3.494	2.76882	2.66	1.09235	4.049	0.714706	3.634	1.28882	4.209	0.570588	3.218	0.444118	2.522	1.34529	3.287	1.22529	5.114	2.36176	3.218	0.444118
2.96	3.18765	3.941	0.512353	3.872	0.598824	4.382	2.56647	3.801	1.83588	3.521	2.79412	2.681	1.10765	4.082	0.721765	3.663	1.30647	4.242	0.574706	3.243	0.45	2.542	1.36529	3.313	1.23765	5.154	2.40176	3.243	0.45
2.984	3.23176	3.972	0.52	3.903	0.611176	4.418	2.59647	3.832	1.86	3.55	2.82882	2.704	1.12353	4.113	0.724118	3.691	1.32353	4.276	0.584706	3.269	0.453529	2.562	1.37941	3.339	1.24588	5.195	2.44	3.269	0.453529
3.007	3.26412	4.003	0.521765	3.933	0.618824	4.451	2.61588	3.861	1.87588	3.578	2.85588	2.724	1.12471	4.145	0.727647	3.72	1.34176	4.308	0.591765	3.295	0.446471	2.581	1.39118	3.365	1.25706	5.235	2.47294	3.295	0.446471
3.03	3.30059	4.034	0.530588	3.963	0.625294	4.486	2.64294	3.891	1.9	3.606	2.88882	2.745	1.14176	4.177	0.735882	3.748	1.35706	4.341	0.599412	3.32	0.448235	2.601	1.40765	3.391	1.27647	5.276	2.50647	3.32	0.448235
3.052	3.33412	4.065	0.545294	3.992	0.644706	4.52	2.67941	3.921	1.92882	3.633	2.92706	2.766	1.16	4.209	0.749412	3.777	1.38059	4.375	0.615294	3.345	0.455882	2.62	1.42824	3.415	1.29412	5.316	2.54588	3.345	0.455882
3.075	3.36176	4.095	0.548824	4.022	0.657647	4.553	2.70941	3.95	1.94824	3.66	2.95	2.785	1.16882	4.24	0.753529	3.805	1.40118	4.407	0.624706	3.37	0.46	2.639	1.43824	3.442	1.31	5.354	2.58765	3.37	0.46
3.097	3.39353	4.125	0.561765	4.053	0.671765	4.587	2.74529	3.979	1.97	3.687	2.98176	2.806	1.18706	4.271	0.769412	3.833	1.42176	4.44	0.637647	3.396	0.463529	2.658	1.46235	3.467	1.32588	5.394	2.62588	3.396	0.463529
3.12	3.42294	4.154	0.567647	4.082	0.677059	4.62	2.77647	4.008	1.98941	3.713	3.00588	2.826	1.19588	4.301	0.777647	3.861	1.43706	4.472	0.644706	3.421	0.464118	2.677	1.46706	3.493	1.33824	5.433	2.65882	3.421	0.464118
3.143	3.46059	4.184	0.577647	4.111	0.692941	4.653	2.80471	4.037	2.01412	3.74	3.02882	2.847	1.20941	4.333	0.785882	3.888	1.45706	4.504	0.653529	3.444	0.471176	2.697	1.48588	3.518	1.35412	5.471	2.69176	3.444	0.471176
3.165	3.50294	4.214	0.579412	4.139	0.701765	4.685	2.83765	4.065	2.03647	3.766	3.06118	2.866	1.22059	4.363	0.795882	3.916	1.48118	4.536	0.665882	3.469	0.471176	2.716	1.49647	3.542	1.36765	5.51	2.72118	3.469	0.471176
3.187	3.54471	4.244	0.588235	4.169	0.708824	4.718	2.86882	4.093	2.05706	3.792	3.08765	2.887	1.23176	4.394	0.807647	3.943	1.49824	4.568	0.673529	3.493	0.471765	2.736	1.50647	3.566	1.38588	5.548	2.75471	3.493	0.471765
3.207	3.57824	4.272	0.592941	4.197	0.718235	4.751	2.90059	4.121	2.07765	3.818	3.11647	2.907	1.24294	4.424	0.814706	3.97	1.51588	4.598	0.681176	3.517	0.475294	2.754	1.51941	3.591	1.39412	5.585	2.79118	3.517	0.475294
3.229	3.61588	4.302	0.596471	4.225	0.724118	4.782	2.93471	4.149	2.10294	3.843	3.15176	2.926	1.25353	4.453	0.828235	3.997	1.53294	4.629	0.694706	3.541	0.474118	2.772	1.53471	3.616	1.41059	5.623	2.83647	3.541	0.474118
3.252	3.65176	4.33	0.608824	4.253	0.731176	4.814	2.96235	4.176	2.13059	3.869	3.17176	2.946	1.26471	4.483	0.838235	4.023	1.55294	4.661	0.698824	3.564	0.480588	2.79	1.55176	3.64	1.42471	5.661	2.87176	3.564	0.480588
3.274	3.69059	4.358	0.62	4.282	0.747647	4.845	2.99882	4.204	2.15471	3.895	3.20824	2.966	1.27824	4.512	0.85	4.05	1.56824	4.692	0.713529	3.588	0.485882	2.808	1.56588	3.664	1.43294	5.698	2.91765	3.588	0.485882
3.295	3.72941	4.386	0.626471	4.309	0.760588	4.878	3.02529	4.231	2.17529	3.92	3.22941	2.985	1.28471	4.541	0.861176	4.075	1.58706	4.721	0.721176	3.611	0.487059	2.825	1.57765	3.688	1.44706	5.735	2.95882	3.611	0.487059
3.317	3.76529	4.414	0.634118	4.336	0.766471	4.909	3.05706	4.258	2.19647	3.944	3.26	3.004	1.30353	4.57	0.871176	4.102	1.60059	4.752	0.732353	3.634	0.487647	2.842	1.60176	3.711	1.45941	5.771	2.99941	3.634	0.487647
3.338	3.80353	4.442	0.64	4.364	0.781765	4.939	3.09	4.285	2.21765	3.969	3.29824	3.024	1.32176	4.598	0.888824	4.128	1.62471	4.781	0.744706	3.657	0.494118	2.859	1.62529	3.735	1.47941	5.807	3.04118	3.657	0.494118
3.358	3.82588	4.469	0.645294	4.391	0.787647	4.969	3.10471	4.312	2.23412	3.994	3.31353	3.043	1.32941	4.627	0.893529	4.153	1.63529	4.81	0.749412	3.679	0.496471	2.877	1.63765	3.758	1.48882	5.844	3.07294	3.679	0.496471
3.379	3.86	4.496	0.651765	4.417	0.802353	4.998	3.14118	4.337	2.25471	4.019	3.34588	3.061	1.34706	4.655	0.917059	4.178	1.65882	4.839	0.765882	3.702	0.503529	2.895	1.66941	3.781	1.50353	5.879	3.11294	3.702	0.503529
3.399	3.87882	4.523	0.658235	4.443	0.812941	5.029	3.15765	4.364	2.27176	4.043	3.36353	3.08	1.35471	4.683	0.922941	4.203	1.66824	4.868	0.765294	3.723	0.505294	2.914	1.68765	3.803	1.50882	5.914	3.13588	3.723	0.505294
3.42	3.90882	4.55	0.664706	4.47	0.827647	5.058	3.18529	4.389	2.29529	4.067	3.39706	3.098	1.36471	4.711	0.940588	4.227	1.68588	4.897	0.78	3.745	0.510588	2.932	1.71471	3.826	1.52529	5.949	3.16824	3.745	0.510588
3.439	3.94353	4.577	0.668235	4.495	0.835294	5.088	3.21588	4.415	2.31765	4.09	3.42706	3.116	1.37824	4.738	0.955294	4.253	1.71059	4.926	0.789412	3.766	0.512941	2.951	1.73706	3.849	1.53647	5.983	3.19647	3.766	0.512941
3.459	3.97412	4.602	0.674706	4.521	0.841176	5.119	3.24176	4.44	2.34176	4.114	3.45235	3.134	1.38471	4.765	0.967059	4.277	1.72294	4.954	0.797647	3.788	0.514706	2.969	1.75118	3.87	1.54882	6.018	3.22412	3.788	0.514706
3.478	4.00647	4.628	0.685294	4.548	0.852941	5.145	3.28118	4.464	2.35882	4.137	3.48765	3.151	1.39824	4.793	0.981176	4.301	1.74647	4.981	0.812353	3.809	0.522353	2.985	1.76941	3.891	1.56471	6.051	3.26353	3.809	0.522353
3.498	4.03647	4.653	0.694706	4.571	0.855294	5.174	3.31235	4.489	2.38118	4.161	3.52	3.168	1.40647	4.819	0.993529	4.325	1.76471	5.008	0.821176	3.83	0.525294	3.003	1.78176	3.913	1.57824	6.084	3.30412	3.83	0.525294
3.516	4.06294	4.679	0.7	4.597	0.866471	5.202	3.34353	4.513	2.41059	4.183	3.55235	3.185	1.41471	4.845	1.00353	4.348	1.78412	5.035	0.83	3.852	0.531765	3.019	1.78529	3.935	1.59	6.117	3.34176	3.852	0.531765
3.536	4.08529	4.705	0.707059	4.621	0.874706	5.23	3.37647	4.538	2.42882	4.205	3.57353	3.202	1.42	4.871	1.01118	4.372	1.79765	5.062	0.835294	3.872	0.529412	3.036	1.78353	3.956	1.60118	6.15	3.38471	3.872	0.529412
3.554	4.11765	4.729	0.718824	4.645	0.89	5.258	3.40529	4.562	2.45	4.227	3.60588	3.219	1.43294	4.896	1.02824	4.394	1.81412	5.089	0.845294	3.893	0.540588	3.052	1.79176	3.976	1.61647	6.182	3.42765	3.893	0.540588
3.573	4.14471	4.753	0.719412	4.67	0.894706	5.284	3.43176	4.585	2.46941	4.248	3.62647	3.235	1.44471	4.921	1.03471	4.418	1.82824	5.115	0.851765	3.914	0.536471	3.066	1.79824	3.997	1.62765	6.213	3.46471	3.914	0.536471
3.593	4.17706	4.778	0.731176	4.693	0.907059	5.311	3.46	4.608	2.49176	4.271	3.65941	3.252	1.46	4.945	1.04588	4.441	1.85	5.142	0.862353	3.933	0.545294	3.082	1.80765	4.017	1.64059	6.245	3.50471	3.933	0.545294
3.612	4.20588	4.802	0.735294	4.717	0.912353	5.338	3.48235	4.631	2.51412	4.294	3.67882	3.268	1.48	4.97	1.05824	4.462	1.86765	5.167	0.871765	3.953	0.55	3.097	1.81824	4.037	1.65176	6.275	3.54235	3.953	0.55
3.63	4.22941	4.826	0.738235	4.74	0.918235	5.364	3.50824	4.654	2.52353	4.315	3.69412	3.284	1.48824	4.995	1.06529	4.484	1.87941	5.192	0.877647	3.973	0.55	3.112	1.83176	4.057	1.66	6.306	3.57353	3.973	0.55
3.646	4.25176	4.849	0.744706	4.763	0.928235	5.39	3.52529	4.677	2.54294	4.335	3.71529	3.3	1.50353	5.019	1.07	4.505	1.88824	5.218	0.884118	3.992	0.553529	3.127	1.85118	4.075	1.66706	6.337	3.60412	3.992	0.553529
3.662	4.27588	4.872	0.747059	4.786	0.938824	5.416	3.54882	4.698	2.56412	4.356	3.73941	3.315	1.51471	5.043	1.08647	4.526	1.90765	5.242	0.896471	4.01	0.560588	3.141	1.87353	4.095	1.68353	6.367	3.63765	4.01	0.560588
3.679	4.29765	4.893	0.747059	4.808	0.943529	5.441	3.56588	4.721	2.58118	4.376	3.75471	3.33	1.52294	5.066	1.09	4.547	1.92529	5.266	0.9	4.029	0.56	3.155	1.89588	4.114	1.68941	6.398	3.66353	4.029	0.56
3.694	4.32412	4.916	0.760588	4.83	0.955294	5.464	3.59	4.743	2.60471	4.396	3.78235	3.345	1.53765	5.089	1.09882	4.568	1.94118	5.29	0.912353	4.047	0.567647	3.17	1.91941	4.134	1.70529	6.427	3.69647	4.047	0.567647
3.709	4.34647	4.939	0.765882	4.851	0.960588	5.489	3.61	4.763	2.61824	4.415	3.80235	3.361	1.53882	5.112	1.09647	4.589	1.95353	5.314	0.913529	4.064	0.567059	3.184	1.93412	4.152	1.71706	6.455	3.72412	4.064	0.567059
3.724	4.37471	4.96	0.775294	4.873	0.967647	5.513	3.64	4.785	2.63824	4.434	3.83412	3.375	1.55176	5.134	1.10588	4.61	1.97294	5.337	0.924118	4.082	0.572353	3.198	1.95941	4.17	1.73118	6.484	3.75647	4.082	0.572353
3.74	4.40059	4.981	0.783529	4.894	0.980588	5.537	3.66647	4.806	2.65824	4.452	3.86353	3.391	1.56294	5.156	1.11059	4.63	1.98882	5.36	0.931765	4.1	0.578824	3.213	1.97529	4.188	1.74882	6.512	3.78294	4.1	0.578824
3.756	4.42	5.002	0.787059	4.914	0.984706	5.56	3.69059	4.826	2.67353	4.471	3.88	3.405	1.56765	5.179	1.10765	4.649	2.00235	5.382	0.937059	4.118	0.575882	3.226	1.98	4.205	1.75706	6.538	3.81471	4.118	0.575882
3.772	4.44176	5.023	0.790588	4.934	0.996471	5.583	3.71529	4.845	2.68824	4.489	3.90529	3.419	1.57941	5.2	1.11824	4.668	2.01529	5.405	0.945294	4.135	0.582941	3.239	1.99235	4.224	1.76765	6.565	3.84471	4.135	0.582941
3.788	4.46059	5.043	0.793529	4.954	1.00235	5.605	3.73294	4.865	2.70353	4.508	3.91882	3.433	1.58588	5.222	1.12059	4.687	2.02941	5.426	0.948824	4.152	0.584706	3.253	1.99529	4.241	1.78118	6.591	3.87059	4.152	0.584706
3.804	4.48588	5.064	0.806471	4.974	1.01353	5.627	3.75647	4.884	2.71765	4.527	3.94824	3.445	1.59647	5.243	1.13176	4.706	2.04765	5.448	0.962941	4.169	0.589412	3.266	2.00176	4.257	1.78235	6.617	3.90176	4.169	0.589412
3.819	4.49882	5.083	0.800588	4.993	1.00882	5.65	3.76882	4.904	2.72529	4.544	3.95706	3.46	1.60059	5.263	1.12882	4.724	2.05471	5.469	0.960588	4.184	0.583529	3.278	1.99824	4.274	1.79	6.643	3.92529	4.184	0.583529
3.834	4.51588	5.103	0.81	5.012	1.01824	5.67	3.79294	4.923	2.73882	4.561	3.97882	3.473	1.60529	5.282	1.13471	4.742	2.06882	5.489	0.969412	4.201	0.586471	3.29	2	4.29	1.79647	6.669	3.96059	4.201	0.586471
3.849	4.53412	5.123	0.813529	5.031	1.01706	5.691	3.80706	4.942	2.75059	4.577	3.99765	3.486	1.61059	5.302	1.13412	4.76	2.07706	5.509	0.978235	4.216	0.584706	3.302	2.00588	4.307	1.80412	6.693	3.98882	4.216	0.584706
3.864	4.54529	5.141	0.818235	5.05	1.02118	5.712	3.82588	4.961	2.76294	4.594	4.01176	3.499	1.61412	5.321	1.13941	4.777	2.08647	5.529	0.981765	4.232	0.585882	3.315	2.00941	4.322	1.81353	6.719	4.00882	4.232	0.585882
3.877	4.57471	5.159	0.822941	5.069	1.03529	5.732	3.85059	4.978	2.78176	4.611	4.03471	3.511	1.62706	5.34	1.15353	4.794	2.10471	5.548	0.995882	4.247	0.597059	3.327	2.02412	4.338	1.83353	6.742	4.04294	4.247	0.597059
3.891	4.58647	5.178	0.828824	5.086	1.03294	5.751	3.86059	4.995	2.79118	4.627	4.04	3.523	1.62882	5.359	1.14941	4.811	2.11471	5.568	0.998824	4.263	0.596471	3.339	2.02588	4.353	1.83765	6.765	4.05882	4.263	0.596471
3.904	4.61059	5.195	0.837059	5.105	1.04706	5.771	3.87529	5.013	2.81059	4.643	4.05824	3.535	1.63588	5.377	1.15353	4.827	2.12882	5.587	1.00235	4.276	0.604118	3.35	2.03824	4.369	1.85176	6.788	4.08059	4.276	0.604118
3.917	4.63059	5.213	0.834706	5.121	1.05059	5.789	3.89353	5.03	2.81529	4.658	4.07	3.546	1.63471	5.396	1.14824	4.843	2.13765	5.605	1.00529	4.291	0.600588	3.362	2.04529	4.383	1.85529	6.809	4.08647	4.291	0.600588
3.93	4.64882	5.229	0.842353	5.137	1.05706	5.808	3.91412	5.047	2.82471	4.674	4.08	3.559	1.64	5.414	1.14882	4.859	2.15118	5.624	1.00765	4.304	0.607647	3.372	2.05941	4.398	1.85824	6.832	4.09882	4.304	0.607647
3.943	4.65765	5.246	0.84	5.153	1.05588	5.826	3.92765	5.062	2.82941	4.688	4.08471	3.57	1.64	5.431	1.14706	4.875	2.15529	5.641	1.01176	4.318	0.6	3.383	2.06471	4.412	1.86118	6.853	4.11588	4.318	0.6
3.956	4.66353	5.263	0.842941	5.169	1.06294	5.845	3.94412	5.077	2.83765	4.703	4.09118	3.581	1.64118	5.448	1.14706	4.89	2.16647	5.658	1.01	4.331	0.598824	3.394	2.07471	4.425	1.86588	6.874	4.12765	4.331	0.598824
3.968	4.67471	5.279	0.844118	5.185	1.06529	5.862	3.95765	5.092	2.84118	4.716	4.10353	3.592	1.64706	5.464	1.14882	4.905	2.17412	5.675	1.01588	4.345	0.605294	3.404	2.08353	4.438	1.86941	6.895	4.14353	4.345	0.605294
3.978	4.68588	5.294	0.846471	5.201	1.07059	5.88	3.96824	5.107	2.85059	4.731	4.10824	3.602	1.65	5.48	1.15294	4.92	2.17941	5.692	1.02	4.357	0.604118	3.414	2.09412	4.451	1.87	6.915	4.16059	4.357	0.604118
3.99	4.69588	5.309	0.852353	5.216	1.07176	5.898	3.97941	5.122	2.85412	4.745	4.11824	3.613	1.65882	5.496	1.15765	4.933	2.18941	5.708	1.02471	4.37	0.610588	3.422	2.10529	4.463	1.88059	6.935	4.17941	4.37	0.610588
4	4.69882	5.324	0.855294	5.231	1.07294	5.914	3.99294	5.136	2.85941	4.759	4.13	3.623	1.66118	5.511	1.16176	4.948	2.19118	5.724	1.03412	4.382	0.609412	3.431	2.11176	4.476	1.88471	6.955	4.19882	4.382	0.609412
4.011	4.70529	5.338	0.857647	5.245	1.06882	5.93	4.00059	5.15	2.86412	4.772	4.13941	3.632	1.66353	5.526	1.16471	4.961	2.19588	5.739	1.03824	4.394	0.608824	3.44	2.12176	4.488	1.89471	6.974	4.20882	4.394	0.608824
4.021	4.71235	5.352	0.862941	5.259	1.07353	5.944	4.01353	5.164	2.87	4.784	4.15	3.641	1.67118	5.541	1.16882	4.975	2.20235	5.754	1.04647	4.406	0.612941	3.449	2.12412	4.499	1.89824	6.992	4.22	4.406	0.612941
4.032	4.72176	5.366	0.864706	5.272	1.07059	5.959	4.01882	5.176	2.87235	4.796	4.15353	3.651	1.67176	5.556	1.17176	4.987	2.20529	5.768	1.04765	4.417	0.608824	3.458	2.12353	4.511	1.90765	7.01	4.23	4.417	0.608824
4.042	4.72176	5.379	0.867059	5.286	1.07	5.974	4.01941	5.189	2.87412	4.808	4.15647	3.659	1.67353	5.569	1.17118	4.999	2.20765	5.782	1.04765	4.427	0.61	3.467	2.11941	4.522	1.90294	7.027	4.23118	4.427	0.61
4.053	4.73824	5.393	0.871765	5.298	1.07176	5.988	4.02176	5.202	2.87647	4.819	4.16235	3.668	1.68176	5.582	1.17353	5.011	2.21706	5.795	1.04824	4.438	0.61	3.475	2.12176	4.534	1.90941	7.043	4.23588	4.438	0.61
4.062	4.74588	5.405	0.863529	5.31	1.07118	6.002	4.02353	5.214	2.87353	4.83	4.16118	3.676	1.67647	5.596	1.16706	5.023	2.21412	5.809	1.04824	4.448	0.609412	3.483	2.11294	4.543	1.90294	7.059	4.23353	4.448	0.609412
4.071	4.75941	5.417	0.865882	5.323	1.07588	6.015	4.02882	5.225	2.87647	4.842	4.16412	3.684	1.67941	5.609	1.17294	5.034	2.22	5.821	1.05176	4.458	0.615294	3.491	2.11235	4.554	1.90235	7.075	4.23941	4.458	0.615294
4.08	4.76	5.43	0.864706	5.334	1.07647	6.028	4.02941	5.237	2.87235	4.853	4.15882	3.692	1.67353	5.622	1.16471	5.045	2.22059	5.834	1.04941	4.467	0.610588	3.499	2.10471	4.564	1.90176	7.091	4.24	4.467	0.610588
4.089	4.76824	5.44	0.865882	5.345	1.08	6.04	4.03647	5.248	2.87471	4.863	4.16176	3.7	1.67647	5.634	1.16647	5.055	2.22765	5.846	1.04941	4.477	0.607647	3.507	2.10176	4.573	1.90353	7.105	4.24235	4.477	0.607647
4.097	4.76647	5.452	0.862353	5.356	1.08	6.052	4.04118	5.259	2.86647	4.873	4.16471	3.707	1.67882	5.645	1.15941	5.066	2.22588	5.857	1.04882	4.485	0.608824	3.513	2.09941	4.582	1.90059	7.119	4.23941	4.485	0.608824
4.104	4.76706	5.463	0.868235	5.366	1.08412	6.063	4.04706	5.268	2.87294	4.882	4.16529	3.714	1.68529	5.656	1.16059	5.076	2.22706	5.868	1.04824	4.493	0.611176	3.519	2.10647	4.591	1.90588	7.133	4.24588	4.493	0.611176
4.112	4.76176	5.473	0.867647	5.376	1.08176	6.073	4.04824	5.279	2.86588	4.891	4.16588	3.721	1.69	5.666	1.16118	5.085	2.22706	5.878	1.04706	4.502	0.613529	3.525	2.11235	4.6	1.90647	7.146	4.24353	4.502	0.613529
4.119	4.74706	5.483	0.862941	5.386	1.07471	6.084	4.04765	5.288	2.86471	4.9	4.16529	3.727	1.68706	5.678	1.14882	5.095	2.21941	5.889	1.04706	4.509	0.610588	3.532	2.11647	4.608	1.90353	7.157	4.24	4.509	0.610588
4.126	4.74706	5.492	0.862941	5.395	1.07353	6.094	4.04353	5.298	2.86471	4.907	4.16647	3.734	1.69471	5.687	1.15353	5.103	2.22235	5.898	1.05059	4.517	0.611765	3.537	2.12118	4.615	1.90529	7.169	4.24176	4.517	0.611765
4.133	4.73353	5.502	0.855882	5.405	1.07118	6.104	4.03471	5.307	2.86059	4.916	4.16	3.74	1.69588	5.696	1.14647	5.111	2.21882	5.908	1.04941	4.524	0.608235	3.544	2.12294	4.623	1.90471	7.179	4.23588	4.524	0.608235
4.14	4.73353	5.51	0.862941	5.413	1.07412	6.112	4.03412	5.316	2.85765	4.924	4.16118	3.745	1.7	5.705	1.14882	5.119	2.21941	5.916	1.05588	4.531	0.612941	3.549	2.12824	4.63	1.91118	7.192	4.23765	4.531	0.612941
4.146	4.72529	5.518	0.859412	5.42	1.07176	6.121	4.02588	5.324	2.84882	4.931	4.15176	3.751	1.70588	5.713	1.14118	5.127	2.21765	5.924	1.05353	4.538	0.612353	3.554	2.12	4.638	1.90059	7.202	4.23412	4.538	0.612353
4.151	4.72412	5.526	0.862941	5.428	1.06765	6.13	4.01235	5.331	2.84412	4.938	4.14294	3.757	1.70412	5.723	1.14	5.134	2.21647	5.932	1.04647	4.544	0.607647	3.559	2.11882	4.643	1.9	7.213	4.22294	4.544	0.607647
4.155	4.72412	5.534	0.855882	5.436	1.06765	6.137	4.00588	5.338	2.83647	4.944	4.14412	3.762	1.70882	5.73	1.13882	5.141	2.20941	5.94	1.04647	4.55	0.617059	3.563	2.11235	4.649	1.89412	7.223	4.22	4.55	0.617059
4.161	4.71824	5.541	0.848824	5.442	1.06	6.145	3.99824	5.344	2.82471	4.95	4.13176	3.767	1.7	5.737	1.13412	5.148	2.20059	5.947	1.04	4.555	0.611765	3.567	2.09765	4.656	1.88765	7.232	4.19765	4.555	0.611765
4.165	4.70706	5.547	0.843529	5.45	1.05706	6.151	3.99353	5.352	2.82	4.956	4.12176	3.771	1.69471	5.743	1.12882	5.153	2.2	5.954	1.03647	4.561	0.614118	3.571	2.08765	4.66	1.88	7.24	4.18118	4.561	0.614118
4.17	4.69941	5.554	0.837059	5.455	1.05176	6.158	3.98882	5.357	2.81353	4.962	4.11176	3.773	1.69353	5.751	1.12765	5.16	2.19176	5.96	1.03118	4.566	0.61	3.574	2.07353	4.666	1.87941	7.248	4.16706	4.566	0.61
4.174	4.68294	5.559	0.833529	5.461	1.05	6.163	3.98529	5.363	2.80235	4.967	4.10294	3.776	1.68471	5.757	1.11941	5.165	2.18588	5.966	1.02882	4.571	0.611765	3.578	2.05471	4.67	1.87412	7.255	4.14882	4.571	0.611765
4.179	4.66706	5.564	0.833529	5.467	1.04235	6.17	3.98353	5.367	2.79294	4.971	4.09824	3.78	1.68412	5.762	1.11529	5.169	2.17824	5.971	1.02176	4.575	0.61	3.581	2.03706	4.674	1.86765	7.261	4.13235	4.575	0.61
4.182	4.64471	5.569	0.829412	5.471	1.03941	6.176	3.97529	5.372	2.78235	4.976	4.09059	3.782	1.68059	5.768	1.11235	5.174	2.17235	5.977	1.01647	4.578	0.611765	3.585	2.02588	4.679	1.86412	7.268	4.11412	4.578	0.611765
4.185	4.61765	5.574	0.824706	5.476	1.03412	6.179	3.97353	5.377	2.77412	4.981	4.08294	3.785	1.68176	5.772	1.10412	5.179	2.16647	5.981	1.01765	4.583	0.612941	3.588	2.01647	4.682	1.85941	7.273	4.10353	4.583	0.612941
4.189	4.59647	5.578	0.818824	5.48	1.02647	6.184	3.96	5.38	2.76294	4.984	4.06882	3.787	1.67941	5.777	1.09882	5.183	2.15588	5.985	1.01176	4.586	0.61	3.59	2.00235	4.686	1.85412	7.278	4.08647	4.586	0.61
4.191	4.57471	5.582	0.815294	5.483	1.02941	6.188	3.94529	5.385	2.75118	4.988	4.05882	3.789	1.68	5.781	1.09118	5.187	2.15235	5.988	1.00824	4.588	0.61	3.593	1.99353	4.689	1.84706	7.283	4.06941	4.588	0.61
4.193	4.55176	5.586	0.811176	5.487	1.02588	6.191	3.92765	5.388	2.73706	4.991	4.03941	3.792	1.67882	5.784	1.08824	5.19	2.14353	5.991	1.00588	4.591	0.61	3.597	1.98529	4.692	1.83941	7.287	4.04882	4.591	0.61
4.196	4.52941	5.588	0.807059	5.489	1.02	6.193	3.90647	5.391	2.72529	4.993	4.01353	3.794	1.67647	5.788	1.07353	5.192	2.13059	5.993	0.997647	4.594	0.606471	3.599	1.96824	4.693	1.83176	7.291	4.02941	4.594	0.606471
4.196	4.51941	5.591	0.808824	5.491	1.02176	6.197	3.88412	5.393	2.71529	4.995	4.00529	3.796	1.67294	5.79	1.07941	5.195	2.12647	5.996	1.00059	4.596	0.608824	3.602	1.96353	4.696	1.83118	7.294	4.00941	4.596	0.608824
4.198	4.50588	5.594	0.798235	5.494	1.00941	6.199	3.85647	5.396	2.69471	4.996	3.98471	3.798	1.66471	5.793	1.06588	5.196	2.10176	5.997	0.984118	4.597	0.601765	3.603	1.94412	4.697	1.81353	7.296	3.97765	4.597	0.601765
4.198	4.49647	5.596	0.792353	5.495	1.00235	6.201	3.84529	5.398	2.68118	4.998	3.97294	3.799	1.66059	5.795	1.07	5.199	2.09118	5.999	0.978824	4.599	0.602941	3.603	1.93588	4.698	1.81059	7.298	3.95176	4.599	0.602941
4.198	4.48118	5.596	0.782941	5.497	0.992941	6.201	3.83059	5.398	2.66471	5	3.95	3.799	1.65118	5.797	1.06765	5.2	2.07941	6	0.971176	4.599	0.604706	3.604	1.92059	4.699	1.79882	7.299	3.91647	4.599	0.604706
4.199	4.45941	5.597	0.775294	5.499	0.978235	6.202	3.81647	5.399	2.64941	5	3.92529	3.8	1.64176	5.798	1.05882	5.201	2.06412	6	0.96	4.6	0.6	3.604	1.90824	4.7	1.78882	7.299	3.89118	4.6	0.6
4.199	4.43471	5.598	0.767647	5.498	0.975882	6.202	3.80353	5.4	2.63059	5.001	3.91059	3.8	1.62706	5.798	1.05529	5.201	2.04824	6.001	0.955294	4.6	0.594118	3.604	1.89118	4.7	1.77706	7.3	3.87	4.6	0.594118
4.199	4.40941	5.599	0.765294	5.5	0.965882	6.202	3.79176	5.4	2.61118	5.001	3.89647	3.801	1.61941	5.798	1.05	5.201	2.03235	6.001	0.946471	4.6	0.594706	3.604	1.87412	4.7	1.76412	7.3	3.84353	4.6	0.594706

## Sheet: Sheet1
25°, low frequency
S2		S3		S4		S6		S7		S8		S9		S10		S11		S13		S15		S18		S22		S23		S24
D	N	D	N	D	N	D	N	D	N	D	N	D	N	D	N	D	N	D	N	D	N	D	N	D	N	D	N	D	N
0.01	0.00941176	0.003	0.00411765	0.008	-0.0882353	0.007	0.0123529	0.009	0.0241176	0.009	0.0217647	0.004	-0.0329412	0.007	0.00294118	0.009	0.00882353	0.008	0.00647059	0.009	0.01	0.006	-0.0129412	0.006	0.0147059	0.011	0.00411765	0.007	-0.00352941
0.014	0.00705882	0.006	0.00235294	0.01	-0.0911765	0.011	0.00764706	0.01	0.0194118	0.012	0.0152941	0.008	-0.0341176	0.01	-0.00294118	0.013	0.00529412	0.011	0.00352941	0.014	0.00764706	0.009	-0.0147059	0.009	0.0105882	0.013	-0.00529412	0.009	-0.0111765
0.018	0.01	0.008	0.0111765	0.012	-0.0876471	0.013	0.00941176	0.014	0.0270588	0.015	0.0188235	0.012	-0.0294118	0.012	0.00470588	0.015	0.0117647	0.014	0.00823529	0.017	0.0117647	0.013	-0.00941176	0.012	0.0135294	0.017	-0.000588235	0.01	-0.00529412
0.022	0.00764706	0.011	0.00647059	0.016	-0.0894118	0.016	0.00588235	0.017	0.0217647	0.019	0.02	0.015	-0.0270588	0.016	-0.00176471	0.019	0.00352941	0.017	0.00588235	0.021	0.00588235	0.016	-0.01	0.013	0.0105882	0.021	-0.00176471	0.013	-0.00764706
0.024	0.00647059	0.013	0.00647059	0.019	-0.0858824	0.021	0.00470588	0.022	0.0264706	0.023	0.0176471	0.018	-0.0258824	0.019	-0.00294118	0.022	0.00529412	0.02	0.00529412	0.026	0.00647059	0.02	-0.0123529	0.016	0.0117647	0.025	-0.00352941	0.016	-0.00705882
0.03	0.0129412	0.017	0.00705882	0.023	-0.0823529	0.023	0.0105882	0.026	0.0282353	0.028	0.02	0.022	-0.0205882	0.023	0.00176471	0.03	0.00588235	0.025	0.00941176	0.031	0.01	0.024	-0.00529412	0.02	0.0135294	0.03	0.000588235	0.019	-0.00470588
0.034	0.0111765	0.02	0.00529412	0.028	-0.0882353	0.028	0.00294118	0.03	0.0258824	0.032	0.0182353	0.026	-0.0217647	0.027	-0.00470588	0.034	0.000588235	0.027	0.00235294	0.035	0.00941176	0.029	-0.0105882	0.023	0.00882353	0.034	-0.00823529	0.023	-0.0117647
0.042	0.0147059	0.022	0.0158824	0.032	-0.0782353	0.033	0.0123529	0.034	0.0311765	0.036	0.0252941	0.029	-0.0129412	0.03	0.00117647	0.04	0.00764706	0.034	0.00941176	0.04	0.0135294	0.032	-0.00235294	0.026	0.0188235	0.042	0.00176471	0.024	-0.00764706
0.046	0.0152941	0.026	0.02	0.033	-0.0758824	0.035	0.00705882	0.037	0.0323529	0.043	0.0270588	0.032	-0.0105882	0.034	0.00117647	0.042	0.00941176	0.038	0.00588235	0.044	0.0170588	0.038	-0.00705882	0.03	0.0152941	0.046	0.00117647	0.029	-0.00882353
0.05	0.0117647	0.03	0.00941176	0.041	-0.0805882	0.041	0.00411765	0.043	0.0270588	0.051	0.0211765	0.042	-0.0129412	0.038	-0.00352941	0.046	-2.04085e-19	0.045	0.00529412	0.052	0.00882353	0.042	-0.00705882	0.034	0.00823529	0.051	-0.00647059	0.035	-0.0129412
0.062	0.0123529	0.032	0.0182353	0.047	-0.0735294	0.048	0.00588235	0.052	0.0311765	0.055	0.0288235	0.046	-0.00647059	0.043	-0.00294118	0.055	0.00470588	0.05	0.00823529	0.061	0.0147059	0.052	4.0817e-19	0.04	0.0152941	0.054	0	0.038	-0.00294118
0.068	0.0147059	0.037	0.0182353	0.051	-0.0805882	0.052	0.00470588	0.056	0.0335294	0.061	0.0282353	0.051	-0.00235294	0.052	-0.00470588	0.063	0.00352941	0.054	0.00705882	0.067	0.0158824	0.057	-0.00235294	0.043	0.0111765	0.069	-0.00529412	0.041	-0.0129412
0.076	0.0188235	0.043	0.0247059	0.057	-0.07	0.059	0.01	0.062	0.0405882	0.069	0.0311765	0.057	0.00470588	0.056	0.000588235	0.069	0.00764706	0.06	0.00882353	0.075	0.0211765	0.062	0.00411765	0.047	0.02	0.074	0.000588235	0.047	-0.00823529
0.083	0.0182353	0.048	0.0235294	0.062	-0.0694118	0.064	0.00352941	0.069	0.0388235	0.076	0.0329412	0.063	0.00352941	0.061	-0.00117647	0.076	0.00529412	0.067	0.01	0.082	0.02	0.068	8.1634e-19	0.051	0.0176471	0.082	-0.00352941	0.05	-0.01
0.091	0.0205882	0.051	0.0252941	0.069	-0.0658824	0.07	0.01	0.076	0.0470588	0.084	0.0352941	0.069	0.0129412	0.067	0.00235294	0.084	0.00411765	0.074	0.0129412	0.091	0.0252941	0.075	0.00529412	0.061	0.0164706	0.089	0.00176471	0.057	-0.00705882
0.1	0.0211765	0.057	0.0235294	0.076	-0.0623529	0.078	0.00647059	0.083	0.0429412	0.091	0.0347059	0.076	0.0164706	0.074	-0.00235294	0.092	0.00529412	0.082	0.0123529	0.099	0.0217647	0.082	0.00705882	0.066	0.02	0.099	-0.00529412	0.064	-0.00764706
0.11	0.0229412	0.062	0.0282353	0.083	-0.0641176	0.085	0.00588235	0.091	0.0435294	0.1	0.0358824	0.083	0.0176471	0.081	0	0.101	0.00588235	0.089	0.00470588	0.109	0.0241176	0.09	0.00705882	0.072	0.0170588	0.108	-0.01	0.069	-0.00941176
0.119	0.0264706	0.067	0.0370588	0.089	-0.0564706	0.092	0.01	0.099	0.0464706	0.11	0.0441176	0.089	0.0241176	0.089	0.00176471	0.109	0.00647059	0.096	0.0170588	0.118	0.0264706	0.098	0.0141176	0.077	0.0223529	0.117	0.00529412	0.075	-0.00705882
0.128	0.0252941	0.074	0.0329412	0.097	-0.0582353	0.1	0.00529412	0.108	0.0447059	0.118	0.0388235	0.097	0.0241176	0.094	-0.00235294	0.119	0.00529412	0.105	0.00705882	0.128	0.0229412	0.107	0.00882353	0.083	0.02	0.127	-0.00294118	0.081	-0.0105882
0.14	0.03	0.079	0.0341176	0.105	-0.0552941	0.108	0.01	0.116	0.0494118	0.128	0.0435294	0.105	0.0335294	0.104	0.00235294	0.128	0.00882353	0.113	0.0147059	0.138	0.0288235	0.115	0.0164706	0.09	0.0217647	0.137	0.00176471	0.088	-0.00294118
0.15	0.03	0.085	0.0364706	0.113	-0.0511765	0.116	0.00705882	0.125	0.0470588	0.139	0.0458824	0.112	0.0358824	0.111	-0.000588235	0.138	0.00823529	0.122	0.0135294	0.15	0.0323529	0.123	0.0176471	0.097	0.02	0.147	-0.00411765	0.095	-0.00352941
0.161	0.0323529	0.091	0.0388235	0.122	-0.0505882	0.125	0.01	0.134	0.0523529	0.148	0.0488235	0.121	0.0394118	0.119	0.00235294	0.149	0.00647059	0.131	0.0117647	0.161	0.0294118	0.133	0.0182353	0.105	0.0235294	0.158	-0.00176471	0.102	-0.00764706
0.173	0.03	0.098	0.0511765	0.131	-0.0435294	0.134	0.00705882	0.144	0.0517647	0.159	0.0517647	0.129	0.0447059	0.128	0.00176471	0.159	0.00764706	0.141	0.0158824	0.172	0.0317647	0.142	0.0205882	0.112	0.0235294	0.169	0.00235294	0.109	-0.00529412
0.184	0.0335294	0.105	0.0423529	0.14	-0.0435294	0.143	0.00470588	0.153	0.0523529	0.17	0.0547059	0.139	0.0523529	0.136	0.000588235	0.171	0.00294118	0.151	0.0152941	0.184	0.0305882	0.153	0.0217647	0.12	0.0217647	0.181	-0.00235294	0.116	-0.00529412
0.197	0.0317647	0.111	0.0494118	0.149	-0.04	0.153	0.00941176	0.165	0.0605882	0.181	0.0594118	0.148	0.0576471	0.146	0.00117647	0.182	0.00588235	0.159	0.0176471	0.197	0.0311765	0.162	0.0241176	0.127	0.0258824	0.193	0.00352941	0.124	-0.00235294
0.209	0.0358824	0.119	0.0494118	0.158	-0.0411765	0.163	0.00529412	0.174	0.0576471	0.193	0.0635294	0.157	0.0611765	0.155	0.00235294	0.194	0.00647059	0.17	0.0205882	0.208	0.0329412	0.173	0.0276471	0.135	0.0252941	0.206	-0.000588235	0.132	-0.00882353
0.223	0.04	0.127	0.0505882	0.169	-0.0417647	0.173	0.00882353	0.185	0.0670588	0.206	0.0623529	0.169	0.0676471	0.165	0.00411765	0.206	0.00647059	0.181	0.02	0.222	0.0394118	0.184	0.0323529	0.145	0.0276471	0.218	-0.00176471	0.14	-0.00764706
0.237	0.0394118	0.134	0.0564706	0.179	-0.0317647	0.183	0.00647059	0.196	0.0664706	0.218	0.0611765	0.178	0.0717647	0.174	0.00176471	0.218	0.00529412	0.192	0.0223529	0.235	0.0388235	0.195	0.0317647	0.152	0.0282353	0.232	-0.000588235	0.148	-0.00647059
0.25	0.0388235	0.142	0.0529412	0.19	-0.0323529	0.194	0.01	0.208	0.0711765	0.231	0.0635294	0.188	0.0776471	0.185	0.00117647	0.231	0.00294118	0.203	0.0217647	0.249	0.0429412	0.207	0.0329412	0.162	0.0252941	0.245	-0.00176471	0.157	-0.00705882
0.264	0.0452941	0.151	0.0605882	0.201	-0.0229412	0.205	0.0105882	0.22	0.0752941	0.244	0.0747059	0.199	0.0882353	0.196	0.00470588	0.243	0.00882353	0.215	0.0264706	0.264	0.0505882	0.218	0.0435294	0.171	0.0323529	0.26	0.00117647	0.166	-0.000588235
0.278	0.05	0.159	0.06	0.211	-0.0235294	0.216	0.00705882	0.232	0.0729412	0.257	0.0735294	0.21	0.0911765	0.206	0.00352941	0.258	0.00941176	0.226	0.0194118	0.278	0.05	0.231	0.0405882	0.181	0.0311765	0.274	-0.00470588	0.175	-0.00588235
0.293	0.0558824	0.168	0.0652941	0.223	-0.0205882	0.228	0.00941176	0.244	0.0829412	0.271	0.0752941	0.222	0.0964706	0.218	0.00294118	0.272	0.00764706	0.239	0.0252941	0.293	0.0488235	0.243	0.0423529	0.19	0.0311765	0.288	0.000588235	0.185	-0.00529412
0.308	0.0547059	0.176	0.0664706	0.234	-0.0158824	0.24	0.00705882	0.257	0.0817647	0.285	0.0758824	0.234	0.100588	0.228	0.000588235	0.285	0.00647059	0.252	0.0217647	0.308	0.0505882	0.255	0.0435294	0.2	0.0323529	0.303	0.000588235	0.194	-0.01
0.324	0.0570588	0.186	0.0682353	0.246	-0.0152941	0.252	0.00882353	0.27	0.0882353	0.3	0.0841176	0.245	0.106471	0.24	0.00529412	0.3	0.00823529	0.264	0.0264706	0.324	0.0552941	0.269	0.0476471	0.21	0.0329412	0.318	0.00235294	0.203	0.00117647
0.341	0.06	0.194	0.0770588	0.258	-0.01	0.264	0.0105882	0.283	0.0870588	0.314	0.09	0.257	0.11	0.252	0.00352941	0.315	0.00823529	0.277	0.0247059	0.341	0.0570588	0.283	0.0505882	0.22	0.0352941	0.335	0.000588235	0.214	0.00235294
0.356	0.0670588	0.204	0.0782353	0.271	-0.00470588	0.277	0.01	0.297	0.0894118	0.33	0.0923529	0.27	0.12	0.264	0.00411765	0.33	0.01	0.29	0.0252941	0.356	0.0588235	0.296	0.0529412	0.231	0.0364706	0.35	0.000588235	0.224	-0.00176471
0.374	0.0605882	0.213	0.0841176	0.283	-0.000588235	0.291	0.01	0.311	0.0929412	0.345	0.0982353	0.283	0.124118	0.276	0.00588235	0.345	0.01	0.304	0.0323529	0.373	0.0658824	0.31	0.0547059	0.242	0.0382353	0.367	0.00529412	0.235	8.1634e-19
0.391	0.0658824	0.223	0.0805882	0.296	0.00352941	0.304	0.00529412	0.325	0.0923529	0.361	0.103529	0.296	0.129412	0.289	0.00294118	0.361	0.00764706	0.317	0.0264706	0.39	0.0588235	0.324	0.0564706	0.253	0.0370588	0.384	-0.00176471	0.246	-0.00117647
0.408	0.0676471	0.233	0.0858824	0.309	0.00411765	0.318	0.00941176	0.34	0.101765	0.377	0.107647	0.309	0.138824	0.302	0.00705882	0.378	0.00941176	0.332	0.0311765	0.408	0.0635294	0.339	0.0623529	0.264	0.0388235	0.4	0.00235294	0.256	-0.00294118
0.427	0.0664706	0.243	0.0876471	0.323	0.00941176	0.332	0.00882353	0.355	0.0988235	0.394	0.106471	0.322	0.142353	0.315	0.00294118	0.394	0.00764706	0.347	0.0323529	0.426	0.0652941	0.353	0.0652941	0.275	0.0405882	0.419	0.00294118	0.268	0.000588235
0.444	0.0752941	0.254	0.0876471	0.336	0.00588235	0.345	0.00529412	0.37	0.101765	0.411	0.111176	0.336	0.148235	0.329	0.00411765	0.41	0.00647059	0.361	0.0323529	0.443	0.0694118	0.369	0.0682353	0.287	0.0417647	0.436	-0.00176471	0.279	-0.00882353
0.462	0.0758824	0.265	0.0970588	0.351	0.0158824	0.359	0.00823529	0.385	0.104706	0.427	0.113529	0.35	0.156471	0.343	0.00764706	0.427	0.0105882	0.377	0.0370588	0.462	0.0752941	0.384	0.0752941	0.299	0.0452941	0.454	0.00352941	0.291	-0.00588235
0.481	0.0794118	0.276	0.0994118	0.364	0.0211765	0.375	0.0123529	0.401	0.105882	0.445	0.120588	0.364	0.162353	0.356	0.00411765	0.445	0.00941176	0.393	0.0370588	0.481	0.0735294	0.4	0.0764706	0.312	0.0452941	0.472	0.00411765	0.304	-0.00117647
0.501	0.0847059	0.286	0.102353	0.38	0.0241176	0.39	0.0111765	0.417	0.112353	0.463	0.127647	0.378	0.174118	0.37	0.00941176	0.463	0.0117647	0.408	0.04	0.5	0.0858824	0.415	0.0823529	0.325	0.0488235	0.491	0.00470588	0.314	0.00235294
0.52	0.0882353	0.297	0.105882	0.394	0.0294118	0.404	0.0135294	0.433	0.108824	0.481	0.128824	0.394	0.181176	0.385	0.0105882	0.481	0.0152941	0.423	0.0388235	0.52	0.0852941	0.432	0.0847059	0.337	0.0505882	0.511	0.00411765	0.328	4.0817e-19
0.54	0.0905882	0.309	0.107647	0.41	0.0282353	0.42	0.00705882	0.45	0.115294	0.499	0.129412	0.409	0.187059	0.4	0.00411765	0.5	0.0111765	0.44	0.0376471	0.54	0.0847059	0.448	0.0811765	0.35	0.0458824	0.53	-0.00235294	0.339	-0.00235294
0.561	0.0952941	0.32	0.115882	0.425	0.04	0.435	0.0123529	0.466	0.122941	0.517	0.135882	0.424	0.198824	0.415	0.00941176	0.518	0.0117647	0.456	0.0458824	0.56	0.0894118	0.466	0.0923529	0.363	0.0505882	0.551	0.00529412	0.353	-0.00176471
0.581	0.0988235	0.332	0.117647	0.44	0.0405882	0.451	0.0105882	0.483	0.129412	0.538	0.14	0.439	0.206471	0.43	0.0129412	0.537	0.0123529	0.473	0.0488235	0.579	0.0935294	0.482	0.0947059	0.376	0.0547059	0.57	0.00411765	0.365	0.00470588
0.601	0.102353	0.345	0.124118	0.456	0.0447059	0.467	0.0129412	0.501	0.135294	0.556	0.150588	0.455	0.214118	0.445	0.0123529	0.556	0.0152941	0.49	0.0470588	0.601	0.0988235	0.499	0.0976471	0.389	0.0582353	0.59	0.00470588	0.379	0.00352941
0.622	0.101765	0.356	0.125294	0.472	0.0535294	0.484	0.00705882	0.518	0.137647	0.575	0.15	0.472	0.218824	0.461	0.00764706	0.575	0.0105882	0.507	0.0482353	0.621	0.0952941	0.517	0.0982353	0.403	0.0547059	0.611	0.00117647	0.391	-0.00176471
0.644	0.105294	0.369	0.127647	0.488	0.0564706	0.501	0.00823529	0.536	0.145882	0.595	0.158235	0.488	0.224706	0.477	0.0111765	0.596	0.0111765	0.525	0.0494118	0.643	0.101765	0.535	0.1	0.417	0.0552941	0.632	0.00235294	0.405	0.000588235
0.666	0.109412	0.38	0.129412	0.505	0.0623529	0.517	0.01	0.554	0.150588	0.616	0.162353	0.504	0.233529	0.493	0.0123529	0.615	0.0141176	0.542	0.0523529	0.665	0.0988235	0.552	0.107059	0.431	0.0582353	0.653	-0.000588235	0.42	0.00411765
0.687	0.112353	0.394	0.132941	0.522	0.0688235	0.535	0.00705882	0.572	0.154706	0.636	0.165294	0.521	0.245294	0.509	0.0135294	0.636	0.0141176	0.559	0.0541176	0.686	0.104706	0.571	0.11	0.446	0.0570588	0.676	0.000588235	0.433	-0.000588235
0.71	0.116471	0.406	0.144118	0.539	0.0782353	0.551	0.0147059	0.591	0.164118	0.657	0.173529	0.538	0.253529	0.525	0.0152941	0.657	0.0188235	0.578	0.0605882	0.709	0.114706	0.59	0.119412	0.46	0.0617647	0.696	0.00705882	0.446	0.00823529
0.731	0.125294	0.42	0.149412	0.556	0.0805882	0.569	0.0111765	0.61	0.165882	0.678	0.177647	0.555	0.261765	0.543	0.0164706	0.678	0.02	0.596	0.06	0.731	0.115294	0.609	0.123529	0.475	0.0658824	0.718	0.00705882	0.46	0.00294118
0.755	0.124706	0.432	0.148235	0.574	0.0817647	0.587	0.01	0.629	0.17	0.699	0.173529	0.573	0.263529	0.559	0.0170588	0.699	0.0188235	0.615	0.0570588	0.754	0.117647	0.628	0.122353	0.489	0.0629412	0.741	0.00352941	0.475	8.1634e-19
0.778	0.13	0.446	0.154706	0.59	0.09	0.606	0.0123529	0.648	0.17	0.72	0.183529	0.59	0.274706	0.576	0.0141176	0.72	0.0188235	0.634	0.0617647	0.777	0.12	0.647	0.127059	0.505	0.0670588	0.765	0.0105882	0.49	0.00294118
0.801	0.134118	0.459	0.159412	0.609	0.0923529	0.623	0.01	0.668	0.17	0.742	0.184706	0.609	0.285294	0.594	0.0182353	0.742	0.0182353	0.653	0.0647059	0.801	0.13	0.667	0.135882	0.52	0.0682353	0.787	0.01	0.504	0.00352941
0.826	0.139412	0.473	0.168235	0.626	0.0982353	0.642	0.0176471	0.689	0.176471	0.763	0.195294	0.626	0.298235	0.612	0.0229412	0.764	0.0235294	0.673	0.0682353	0.825	0.132941	0.686	0.142941	0.535	0.0717647	0.811	0.0152941	0.52	0.01
0.849	0.144118	0.487	0.171765	0.645	0.103529	0.661	0.0123529	0.709	0.177647	0.786	0.201176	0.644	0.302353	0.629	0.0194118	0.787	0.0252941	0.692	0.0664706	0.849	0.134706	0.707	0.144706	0.551	0.0717647	0.835	0.00882353	0.535	0.00529412
0.874	0.15	0.501	0.175882	0.663	0.107059	0.68	0.0147059	0.729	0.182353	0.809	0.203529	0.663	0.314706	0.648	0.0247059	0.809	0.0247059	0.712	0.0717647	0.874	0.136471	0.727	0.155294	0.567	0.0741176	0.858	0.0117647	0.551	0.00705882
0.899	0.151765	0.515	0.177647	0.682	0.114118	0.699	0.0117647	0.749	0.182353	0.831	0.21	0.681	0.322353	0.666	0.0229412	0.832	0.0235294	0.732	0.0729412	0.899	0.143529	0.747	0.157647	0.583	0.0764706	0.883	0.0129412	0.565	0.0105882
0.923	0.157647	0.53	0.181176	0.701	0.118824	0.718	0.01	0.769	0.191765	0.855	0.215294	0.7	0.330588	0.684	0.0241176	0.855	0.0252941	0.752	0.0717647	0.923	0.146471	0.768	0.158235	0.599	0.0770588	0.907	0.0123529	0.581	0.00647059
0.949	0.158824	0.544	0.19	0.72	0.132941	0.738	0.0164706	0.791	0.202941	0.877	0.224118	0.719	0.343529	0.703	0.0241176	0.877	0.0247059	0.773	0.0811765	0.948	0.151765	0.789	0.165294	0.615	0.0823529	0.932	0.0135294	0.597	0.00941176
0.974	0.167059	0.558	0.194118	0.74	0.143529	0.758	0.0141176	0.811	0.212941	0.901	0.232353	0.739	0.352353	0.722	0.0317647	0.902	0.0288235	0.793	0.0817647	0.974	0.158824	0.811	0.169412	0.632	0.0858824	0.957	0.0129412	0.614	0.00941176
1	0.171176	0.573	0.195294	0.759	0.15	0.777	0.0164706	0.833	0.225882	0.925	0.237059	0.758	0.362941	0.741	0.0294118	0.925	0.03	0.815	0.0858824	0.999	0.158824	0.832	0.174706	0.648	0.0852941	0.982	0.0123529	0.63	0.01
1.026	0.174118	0.588	0.202353	0.778	0.158235	0.798	0.0158824	0.855	0.237647	0.95	0.244118	0.777	0.376471	0.76	0.0311765	0.949	0.0347059	0.836	0.0888235	1.025	0.164118	0.853	0.178235	0.665	0.0876471	1.008	0.0176471	0.646	0.01
1.052	0.183529	0.603	0.206471	0.799	0.161176	0.818	0.0170588	0.876	0.253529	0.973	0.251176	0.798	0.384118	0.78	0.0341176	0.975	0.0352941	0.857	0.0923529	1.052	0.170588	0.875	0.177647	0.682	0.09	1.033	0.0164706	0.663	0.0141176
1.078	0.184706	0.618	0.216471	0.818	0.17	0.839	0.0170588	0.899	0.269412	0.997	0.255882	0.818	0.39	0.799	0.0305882	0.998	0.0317647	0.878	0.0917647	1.078	0.171765	0.897	0.182941	0.699	0.0905882	1.059	0.0182353	0.679	0.0135294
1.106	0.190588	0.633	0.218235	0.84	0.175294	0.86	0.0141176	0.92	0.278824	1.022	0.255882	0.839	0.402353	0.819	0.03	1.024	0.0370588	0.9	0.0917647	1.105	0.178824	0.92	0.178235	0.716	0.0929412	1.085	0.0158824	0.696	0.0129412
1.133	0.198824	0.649	0.227059	0.859	0.182353	0.88	0.0205882	0.943	0.294706	1.048	0.266471	0.858	0.415882	0.839	0.0352941	1.048	0.0405882	0.922	0.102353	1.132	0.186471	0.942	0.19	0.734	0.0970588	1.111	0.0258824	0.713	0.0176471
1.16	0.205294	0.665	0.232353	0.88	0.187059	0.902	0.0147059	0.965	0.3	1.073	0.271176	0.879	0.424706	0.859	0.0352941	1.074	0.0394118	0.944	0.104118	1.158	0.188824	0.965	0.197647	0.751	0.1	1.138	0.0264706	0.73	0.0164706
1.187	0.208824	0.68	0.238235	0.901	0.188824	0.923	0.0241176	0.988	0.307647	1.098	0.277059	0.901	0.438235	0.879	0.04	1.099	0.0423529	0.967	0.107059	1.187	0.198235	0.987	0.202941	0.769	0.0976471	1.165	0.0264706	0.747	0.0152941
1.214	0.213529	0.696	0.247647	0.921	0.197647	0.944	0.0217647	1.012	0.311765	1.123	0.284706	0.921	0.447647	0.899	0.0394118	1.124	0.0435294	0.989	0.11	1.214	0.200588	1.011	0.212941	0.787	0.101176	1.192	0.0311765	0.765	0.0205882
1.242	0.221765	0.712	0.25	0.942	0.195294	0.966	0.0188235	1.035	0.312941	1.15	0.293529	0.941	0.460588	0.92	0.0429412	1.15	0.0458824	1.012	0.111176	1.242	0.204706	1.034	0.220588	0.805	0.101765	1.219	0.0264706	0.782	0.0188235
1.27	0.225294	0.728	0.255294	0.965	0.209412	0.988	0.0205882	1.058	0.314118	1.176	0.304118	0.963	0.471176	0.941	0.0411765	1.176	0.0488235	1.035	0.116471	1.27	0.209412	1.057	0.231765	0.824	0.107059	1.248	0.0358824	0.801	0.0241176
1.298	0.235294	0.745	0.262353	0.986	0.216471	1.011	0.0182353	1.082	0.325294	1.202	0.305882	0.985	0.488235	0.962	0.0441176	1.202	0.0505882	1.058	0.123529	1.298	0.215882	1.081	0.239412	0.841	0.108824	1.275	0.0370588	0.817	0.0235294
1.327	0.238824	0.761	0.274706	1.008	0.230588	1.032	0.0252941	1.106	0.336471	1.228	0.318235	1.006	0.500588	0.984	0.0482353	1.229	0.0535294	1.082	0.127647	1.327	0.224118	1.105	0.248235	0.86	0.112353	1.302	0.0376471	0.836	0.0252941
1.355	0.245294	0.777	0.281765	1.029	0.241765	1.055	0.0288235	1.13	0.350588	1.254	0.329412	1.028	0.510588	1.005	0.0517647	1.255	0.0576471	1.104	0.132941	1.355	0.229412	1.129	0.254118	0.879	0.118235	1.331	0.0441176	0.855	0.0270588
1.384	0.250588	0.794	0.28	1.052	0.247647	1.078	0.0247059	1.153	0.358235	1.281	0.335294	1.051	0.526471	1.026	0.0517647	1.282	0.0564706	1.129	0.133529	1.383	0.23	1.153	0.255882	0.898	0.115882	1.359	0.0388235	0.872	0.0276471
1.413	0.253529	0.81	0.29	1.074	0.257647	1.1	0.0282353	1.178	0.377647	1.308	0.347647	1.072	0.54	1.048	0.0564706	1.309	0.0629412	1.153	0.14	1.413	0.24	1.177	0.264706	0.916	0.119412	1.388	0.0464706	0.89	0.0294118
1.442	0.267059	0.828	0.294118	1.095	0.262353	1.123	0.0282353	1.203	0.394118	1.335	0.359412	1.095	0.550588	1.07	0.0517647	1.335	0.0641176	1.176	0.142941	1.442	0.246471	1.202	0.265294	0.935	0.124706	1.416	0.0464706	0.909	0.0311765
1.472	0.270588	0.845	0.302941	1.119	0.275294	1.145	0.0323529	1.227	0.417059	1.363	0.368235	1.118	0.564706	1.092	0.0582353	1.363	0.0658824	1.2	0.147647	1.472	0.254118	1.226	0.271176	0.955	0.128824	1.446	0.05	0.927	0.0347059
1.502	0.278824	0.861	0.306471	1.14	0.284118	1.17	0.0282353	1.252	0.428824	1.39	0.371765	1.14	0.579412	1.113	0.0552941	1.391	0.0682353	1.224	0.147647	1.501	0.257647	1.25	0.270588	0.973	0.129412	1.474	0.0458824	0.946	0.0347059
1.532	0.285882	0.879	0.310588	1.164	0.291176	1.192	0.0347059	1.277	0.451176	1.418	0.379412	1.162	0.592941	1.135	0.0611765	1.418	0.0711765	1.248	0.153529	1.531	0.266471	1.276	0.277059	0.993	0.130588	1.504	0.0523529	0.965	0.0352941
1.562	0.293529	0.895	0.325294	1.186	0.297647	1.215	0.0341176	1.302	0.47	1.446	0.391765	1.185	0.607647	1.158	0.0611765	1.446	0.0782353	1.274	0.159412	1.561	0.273529	1.3	0.285882	1.013	0.138235	1.534	0.0582353	0.984	0.04
1.591	0.302941	0.913	0.332941	1.209	0.307059	1.238	0.04	1.327	0.482353	1.473	0.398235	1.208	0.622941	1.18	0.0641176	1.474	0.0788235	1.298	0.163529	1.592	0.282353	1.325	0.290588	1.033	0.137059	1.563	0.0582353	1.003	0.0394118
1.623	0.304706	0.931	0.336471	1.232	0.308824	1.262	0.0352941	1.353	0.495882	1.501	0.401765	1.231	0.637059	1.203	0.0652941	1.502	0.0747059	1.323	0.166471	1.622	0.281765	1.35	0.298235	1.052	0.139412	1.593	0.0605882	1.022	0.0417647
1.652	0.314706	0.948	0.349412	1.255	0.318235	1.286	0.0370588	1.377	0.510588	1.53	0.411176	1.254	0.654706	1.225	0.0682353	1.53	0.0835294	1.346	0.172941	1.652	0.287059	1.376	0.311765	1.072	0.142941	1.623	0.0647059	1.041	0.0423529
1.684	0.32	0.966	0.355294	1.279	0.324706	1.31	0.0388235	1.403	0.523529	1.558	0.42	1.277	0.672353	1.248	0.0705882	1.559	0.0870588	1.372	0.175294	1.683	0.293529	1.401	0.322941	1.092	0.15	1.653	0.0717647	1.061	0.0470588
1.714	0.33	0.984	0.362941	1.301	0.335882	1.334	0.0417647	1.429	0.534118	1.586	0.427647	1.301	0.688235	1.27	0.07	1.587	0.09	1.397	0.188235	1.714	0.295294	1.428	0.337647	1.111	0.152353	1.683	0.0782353	1.08	0.0505882
1.744	0.335882	1.002	0.374118	1.326	0.343529	1.357	0.0423529	1.455	0.544706	1.615	0.436471	1.324	0.701765	1.293	0.0752941	1.616	0.0917647	1.422	0.188824	1.745	0.3	1.453	0.342353	1.132	0.152353	1.714	0.0770588	1.1	0.0523529
1.776	0.346471	1.019	0.387647	1.348	0.355882	1.382	0.0482353	1.481	0.562941	1.643	0.447647	1.347	0.714118	1.316	0.08	1.644	0.0947059	1.447	0.201176	1.776	0.305294	1.479	0.355882	1.153	0.16	1.743	0.0876471	1.12	0.0564706
1.807	0.351765	1.037	0.388824	1.372	0.364706	1.406	0.0476471	1.507	0.569412	1.673	0.46	1.371	0.733529	1.339	0.0811765	1.674	0.0970588	1.473	0.200588	1.807	0.314706	1.507	0.363529	1.172	0.157647	1.775	0.0864706	1.14	0.0582353
1.838	0.357647	1.055	0.401176	1.396	0.371176	1.431	0.0523529	1.533	0.589412	1.702	0.472941	1.396	0.745882	1.362	0.0841176	1.703	0.1	1.498	0.208824	1.838	0.327059	1.532	0.371765	1.193	0.161765	1.806	0.0882353	1.158	0.0641176
1.87	0.364706	1.073	0.400588	1.42	0.375882	1.456	0.0494118	1.559	0.597647	1.731	0.482353	1.419	0.752353	1.386	0.0782353	1.732	0.101176	1.524	0.211176	1.87	0.33	1.559	0.374706	1.213	0.161765	1.836	0.0894118	1.179	0.0576471
1.901	0.374118	1.093	0.412941	1.444	0.387059	1.48	0.0535294	1.584	0.616471	1.761	0.494118	1.443	0.770588	1.409	0.0835294	1.761	0.107059	1.55	0.216471	1.901	0.345294	1.586	0.381176	1.234	0.165882	1.867	0.0941176	1.199	0.0641176
1.933	0.384118	1.11	0.422941	1.469	0.403529	1.504	0.0623529	1.611	0.632941	1.79	0.508235	1.468	0.792941	1.433	0.09	1.79	0.111765	1.576	0.227647	1.932	0.356471	1.612	0.393529	1.254	0.17	1.898	0.101765	1.218	0.0711765
1.965	0.39	1.129	0.430588	1.493	0.409412	1.53	0.06	1.637	0.647059	1.819	0.515294	1.492	0.809412	1.456	0.0917647	1.82	0.117647	1.602	0.228824	1.964	0.364706	1.638	0.398235	1.275	0.172353	1.929	0.101176	1.239	0.0694118
1.997	0.401176	1.147	0.445294	1.517	0.421176	1.555	0.0664706	1.665	0.667647	1.848	0.529412	1.516	0.824118	1.48	0.0976471	1.849	0.122353	1.628	0.239412	1.996	0.378235	1.665	0.410588	1.296	0.182941	1.96	0.109412	1.258	0.0770588
2.029	0.408824	1.166	0.447647	1.541	0.434118	1.579	0.0658824	1.691	0.675294	1.879	0.536471	1.54	0.837647	1.504	0.0947059	1.879	0.120588	1.655	0.243529	2.028	0.379412	1.69	0.411176	1.316	0.181765	1.991	0.109412	1.279	0.0747059
2.061	0.422353	1.184	0.459412	1.566	0.445294	1.605	0.0682353	1.718	0.697059	1.908	0.545294	1.565	0.86	1.529	0.101765	1.909	0.128235	1.68	0.25	2.06	0.391765	1.717	0.425294	1.337	0.187647	2.023	0.116471	1.299	0.0811765
2.093	0.423529	1.202	0.471176	1.59	0.454118	1.63	0.0676471	1.745	0.709412	1.938	0.554706	1.589	0.874118	1.552	0.1	1.939	0.130588	1.708	0.254706	2.093	0.393529	1.742	0.442353	1.358	0.188824	2.056	0.12	1.32	0.0829412
2.125	0.432941	1.221	0.478235	1.615	0.464118	1.656	0.07	1.772	0.731176	1.967	0.559412	1.614	0.893529	1.576	0.105294	1.968	0.134706	1.733	0.258235	2.124	0.400588	1.769	0.450588	1.38	0.192353	2.086	0.122353	1.34	0.0858824
2.158	0.442941	1.239	0.488824	1.64	0.48	1.68	0.0817647	1.799	0.750588	1.997	0.577059	1.639	0.914118	1.601	0.107059	1.998	0.141176	1.76	0.27	2.157	0.407647	1.795	0.471765	1.4	0.2	2.118	0.132941	1.36	0.0935294
2.19	0.447647	1.258	0.5	1.664	0.488235	1.706	0.0805882	1.826	0.764706	2.028	0.581765	1.663	0.929412	1.624	0.111176	2.028	0.141765	1.786	0.271765	2.19	0.410588	1.823	0.484118	1.422	0.202941	2.151	0.130588	1.381	0.0941176
2.223	0.457647	1.277	0.508824	1.689	0.493529	1.731	0.0788235	1.853	0.788235	2.057	0.59	1.688	0.944118	1.649	0.114706	2.058	0.141765	1.813	0.278235	2.222	0.415882	1.85	0.495882	1.443	0.204118	2.182	0.132941	1.401	0.0941176
2.255	0.47	1.295	0.519412	1.713	0.505882	1.756	0.0888235	1.88	0.809412	2.088	0.607647	1.713	0.963529	1.673	0.117059	2.088	0.151176	1.839	0.286471	2.254	0.43	1.878	0.509412	1.464	0.203529	2.214	0.142941	1.422	0.100588
2.287	0.477647	1.314	0.531176	1.738	0.511765	1.782	0.0888235	1.907	0.83	2.118	0.619412	1.738	0.974118	1.696	0.117647	2.119	0.150588	1.866	0.287059	2.288	0.442353	1.906	0.517059	1.486	0.210588	2.246	0.142353	1.442	0.101765
2.32	0.492353	1.333	0.544118	1.764	0.524706	1.807	0.0994118	1.935	0.861176	2.148	0.636471	1.763	0.991765	1.721	0.125294	2.149	0.161176	1.893	0.300588	2.32	0.454118	1.934	0.532941	1.507	0.217059	2.278	0.154118	1.463	0.110588
2.354	0.499412	1.353	0.553529	1.788	0.531176	1.833	0.101176	1.962	0.879412	2.179	0.648235	1.787	1.00882	1.746	0.125882	2.179	0.164118	1.92	0.302353	2.353	0.466471	1.962	0.543529	1.529	0.219412	2.311	0.157059	1.484	0.11
2.387	0.509412	1.371	0.563529	1.814	0.537059	1.858	0.11	1.989	0.908824	2.209	0.661176	1.812	1.02471	1.77	0.131765	2.21	0.17	1.946	0.312353	2.386	0.477059	1.989	0.555294	1.549	0.222353	2.343	0.162941	1.505	0.115294
2.419	0.518824	1.39	0.58	1.838	0.548235	1.884	0.110588	2.018	0.928235	2.24	0.672353	1.837	1.04294	1.794	0.132353	2.241	0.178824	1.973	0.32	2.418	0.490588	2.017	0.565294	1.57	0.232941	2.375	0.167647	1.526	0.121176
2.452	0.527059	1.409	0.584706	1.863	0.555294	1.908	0.114118	2.045	0.953529	2.271	0.681176	1.862	1.05706	1.819	0.135294	2.271	0.180588	2	0.327059	2.451	0.500588	2.046	0.574118	1.592	0.235294	2.407	0.172353	1.547	0.123529
2.484	0.536471	1.428	0.595294	1.888	0.574118	1.936	0.118235	2.073	0.968824	2.301	0.693529	1.887	1.07471	1.844	0.137059	2.301	0.182353	2.026	0.332941	2.484	0.508824	2.073	0.583529	1.613	0.236471	2.439	0.173529	1.567	0.126471
2.517	0.549412	1.446	0.603529	1.913	0.582941	1.961	0.116471	2.1	0.990588	2.332	0.699412	1.912	1.09235	1.868	0.139412	2.332	0.186471	2.053	0.337647	2.517	0.524118	2.1	0.591765	1.635	0.239412	2.472	0.179412	1.589	0.125882
2.55	0.561176	1.466	0.619412	1.938	0.601765	1.986	0.125294	2.127	1.01765	2.362	0.712353	1.938	1.11294	1.892	0.146471	2.362	0.197059	2.081	0.353529	2.55	0.533529	2.127	0.612941	1.657	0.247647	2.504	0.188235	1.609	0.137647
2.583	0.568235	1.484	0.630588	1.963	0.618235	2.012	0.129412	2.154	1.03588	2.393	0.723529	1.963	1.13588	1.916	0.148824	2.393	0.201176	2.108	0.359412	2.583	0.545294	2.154	0.625294	1.678	0.248824	2.536	0.193529	1.63	0.138824
2.616	0.578235	1.504	0.632941	1.988	0.629412	2.038	0.132353	2.181	1.05647	2.423	0.731176	1.987	1.15	1.941	0.148235	2.423	0.202941	2.134	0.361176	2.616	0.553529	2.181	0.636471	1.7	0.248824	2.569	0.188824	1.651	0.139412
2.65	0.591765	1.523	0.655882	2.014	0.651176	2.063	0.142941	2.208	1.08529	2.454	0.743529	2.012	1.17118	1.965	0.158235	2.454	0.214706	2.161	0.377647	2.649	0.564118	2.208	0.658235	1.72	0.264706	2.601	0.202353	1.671	0.148235
2.682	0.605882	1.542	0.663529	2.038	0.66	2.089	0.142941	2.236	1.10882	2.485	0.751765	2.038	1.18941	1.989	0.161176	2.484	0.216471	2.188	0.377647	2.682	0.572353	2.235	0.672353	1.743	0.265294	2.633	0.200588	1.693	0.150588
2.716	0.62	1.561	0.679412	2.064	0.674118	2.115	0.152353	2.263	1.13294	2.516	0.767647	2.063	1.20588	2.014	0.164118	2.515	0.224118	2.215	0.39	2.715	0.585882	2.262	0.688235	1.764	0.266471	2.666	0.208235	1.713	0.156471
2.748	0.629412	1.58	0.689412	2.089	0.684706	2.141	0.155882	2.29	1.15941	2.546	0.776471	2.088	1.22059	2.039	0.165882	2.545	0.231765	2.242	0.393529	2.747	0.597059	2.29	0.7	1.786	0.275882	2.698	0.210588	1.735	0.159412
2.782	0.638824	1.599	0.701765	2.114	0.69	2.166	0.161765	2.317	1.18647	2.575	0.791176	2.113	1.23647	2.063	0.175294	2.577	0.235294	2.269	0.403529	2.781	0.608235	2.317	0.714706	1.807	0.273529	2.73	0.211176	1.755	0.162353
2.815	0.65	1.618	0.718824	2.14	0.702941	2.192	0.170588	2.345	1.21176	2.606	0.807059	2.137	1.25588	2.088	0.179412	2.606	0.239412	2.296	0.415882	2.814	0.622941	2.346	0.735882	1.828	0.285294	2.763	0.223529	1.776	0.165882
2.847	0.667647	1.637	0.731176	2.165	0.707059	2.218	0.180588	2.373	1.24824	2.637	0.820588	2.163	1.26824	2.113	0.185294	2.638	0.248235	2.322	0.425882	2.847	0.637059	2.373	0.746471	1.849	0.292941	2.795	0.227647	1.796	0.172353
2.881	0.675882	1.656	0.74	2.19	0.713529	2.244	0.182353	2.401	1.27	2.667	0.831176	2.188	1.28647	2.137	0.183529	2.668	0.255882	2.349	0.431765	2.881	0.650588	2.4	0.758235	1.87	0.298235	2.828	0.233529	1.817	0.179412
2.913	0.687059	1.676	0.754118	2.215	0.723529	2.269	0.192941	2.428	1.30588	2.697	0.843529	2.214	1.30471	2.161	0.188235	2.699	0.262941	2.376	0.440588	2.913	0.666471	2.428	0.774706	1.893	0.302941	2.861	0.238235	1.838	0.180588
2.947	0.700588	1.694	0.765882	2.24	0.734706	2.294	0.202941	2.457	1.33824	2.727	0.857059	2.239	1.32529	2.186	0.194118	2.729	0.267647	2.403	0.448235	2.946	0.679412	2.455	0.789412	1.915	0.308235	2.893	0.246471	1.859	0.189412
2.979	0.714118	1.713	0.779412	2.265	0.748824	2.32	0.206471	2.485	1.37176	2.758	0.866471	2.264	1.34118	2.21	0.193529	2.759	0.274118	2.431	0.455294	2.979	0.695882	2.483	0.805882	1.935	0.315882	2.925	0.250588	1.88	0.188235
3.012	0.73	1.732	0.788824	2.29	0.757647	2.346	0.207647	2.513	1.40765	2.789	0.871765	2.289	1.35765	2.235	0.201176	2.79	0.274118	2.457	0.460588	3.011	0.704118	2.51	0.815294	1.957	0.32	2.956	0.248235	1.901	0.191765
3.045	0.743529	1.751	0.808235	2.314	0.782941	2.371	0.221176	2.54	1.44059	2.819	0.893529	2.314	1.38706	2.259	0.205882	2.82	0.292353	2.484	0.477647	3.044	0.719412	2.537	0.842353	1.977	0.331176	2.989	0.265882	1.921	0.2
3.077	0.756471	1.77	0.811176	2.339	0.8	2.397	0.221765	2.567	1.47059	2.85	0.901765	2.338	1.40588	2.283	0.205882	2.85	0.297647	2.51	0.478824	3.077	0.731176	2.564	0.854118	1.999	0.332353	3.022	0.261765	1.942	0.201176
3.11	0.769412	1.789	0.827647	2.364	0.814706	2.422	0.233529	2.594	1.50118	2.881	0.912941	2.363	1.41941	2.307	0.215294	2.881	0.307647	2.537	0.488824	3.11	0.74	2.591	0.864706	2.02	0.340588	3.053	0.27	1.962	0.206471
3.143	0.791176	1.807	0.842353	2.389	0.835882	2.448	0.242353	2.62	1.52765	2.911	0.925882	2.388	1.43706	2.332	0.218235	2.911	0.312353	2.564	0.491765	3.142	0.756471	2.618	0.882353	2.041	0.348235	3.086	0.274706	1.984	0.215294
3.175	0.797059	1.826	0.849412	2.413	0.839412	2.473	0.240588	2.647	1.55647	2.941	0.937059	2.413	1.44765	2.355	0.213529	2.941	0.311176	2.59	0.493529	3.174	0.762941	2.646	0.891176	2.062	0.346471	3.117	0.271765	2.003	0.213529
3.207	0.812941	1.843	0.868824	2.438	0.862353	2.498	0.256471	2.673	1.59353	2.972	0.957059	2.437	1.46824	2.38	0.226471	2.971	0.328824	2.617	0.510588	3.207	0.778235	2.673	0.912941	2.083	0.361176	3.149	0.284118	2.024	0.227059
3.239	0.825294	1.864	0.878824	2.463	0.870588	2.524	0.255294	2.7	1.62412	3.002	0.972941	2.462	1.48471	2.403	0.23	3.002	0.331765	2.642	0.514118	3.239	0.792353	2.7	0.920588	2.104	0.36	3.181	0.278235	2.044	0.224706
3.271	0.837059	1.882	0.894706	2.488	0.879412	2.548	0.264118	2.726	1.65412	3.031	0.982353	2.487	1.50059	2.428	0.234118	3.031	0.336471	2.669	0.524118	3.272	0.801176	2.728	0.933529	2.126	0.364706	3.212	0.29	2.065	0.226471
3.303	0.855882	1.9	0.913529	2.512	0.901765	2.573	0.272941	2.754	1.68765	3.061	1.00176	2.511	1.51647	2.452	0.240588	3.061	0.346471	2.695	0.542941	3.303	0.819412	2.755	0.951765	2.147	0.378235	3.244	0.295882	2.085	0.237059
3.336	0.868235	1.919	0.924706	2.537	0.908235	2.598	0.28	2.781	1.72235	3.091	1.01235	2.536	1.53118	2.476	0.243529	3.091	0.351176	2.722	0.551765	3.335	0.832941	2.782	0.961176	2.169	0.382941	3.275	0.300588	2.105	0.243529
3.368	0.885294	1.938	0.945882	2.561	0.924706	2.624	0.294118	2.809	1.75529	3.12	1.02941	2.56	1.55294	2.5	0.248235	3.12	0.367059	2.747	0.572941	3.368	0.855294	2.808	0.982353	2.188	0.394118	3.307	0.309412	2.126	0.252941
3.4	0.899412	1.956	0.952941	2.585	0.932941	2.649	0.302941	2.836	1.78412	3.149	1.03647	2.584	1.57529	2.523	0.251765	3.15	0.372353	2.774	0.580588	3.399	0.868824	2.835	0.992353	2.209	0.395882	3.338	0.314706	2.146	0.25
3.432	0.914118	1.974	0.968235	2.609	0.943529	2.673	0.309412	2.863	1.81941	3.178	1.04588	2.609	1.59529	2.546	0.252941	3.178	0.377059	2.8	0.595882	3.431	0.885294	2.861	1.01353	2.229	0.404118	3.369	0.320588	2.166	0.254118
3.463	0.932353	1.993	0.981765	2.634	0.950588	2.698	0.316471	2.89	1.85706	3.208	1.05588	2.632	1.62412	2.57	0.26	3.209	0.382941	2.826	0.608235	3.462	0.895882	2.887	1.02647	2.25	0.414706	3.4	0.322353	2.186	0.26
3.494	0.947059	2.01	0.996471	2.658	0.971176	2.722	0.322941	2.916	1.89294	3.237	1.06765	2.657	1.65	2.594	0.265294	3.238	0.397059	2.852	0.624118	3.494	0.915882	2.913	1.05059	2.271	0.424118	3.431	0.331176	2.206	0.262941
3.527	0.964118	2.028	1.01059	2.681	0.985294	2.747	0.332353	2.942	1.92588	3.267	1.08	2.68	1.67824	2.617	0.267059	3.267	0.405294	2.877	0.64	3.526	0.925882	2.94	1.06882	2.291	0.434118	3.462	0.335294	2.226	0.267647
3.557	0.981176	2.047	1.02294	2.705	0.993529	2.772	0.345882	2.969	1.95353	3.296	1.09	2.705	1.69706	2.641	0.274706	3.296	0.415294	2.904	0.651765	3.558	0.938235	2.966	1.08059	2.312	0.443529	3.493	0.335294	2.246	0.275882
3.589	0.996471	2.064	1.03941	2.729	1.01176	2.797	0.36	2.995	1.97118	3.324	1.10529	2.728	1.71529	2.665	0.280588	3.325	0.423529	2.928	0.658235	3.589	0.95	2.993	1.09824	2.332	0.452353	3.524	0.346471	2.266	0.283529
3.62	1.00941	2.083	1.05294	2.752	1.02176	2.821	0.36	3.02	1.99529	3.353	1.11941	2.752	1.73824	2.686	0.281765	3.354	0.429412	2.954	0.661765	3.62	0.964706	3.019	1.11176	2.352	0.457059	3.554	0.346471	2.285	0.287647
3.651	1.02353	2.101	1.06824	2.777	1.03176	2.844	0.373529	3.045	2.01353	3.381	1.13588	2.776	1.75118	2.709	0.289412	3.382	0.435294	2.979	0.673529	3.65	0.98	3.044	1.12824	2.372	0.462941	3.584	0.356471	2.305	0.292353
3.68	1.04118	2.119	1.08824	2.8	1.05294	2.868	0.379412	3.071	2.04118	3.41	1.15706	2.799	1.78	2.733	0.293529	3.41	0.447647	3.004	0.675294	3.68	0.991765	3.07	1.14353	2.392	0.470588	3.615	0.359412	2.324	0.298235
3.712	1.05647	2.136	1.1	2.823	1.05824	2.892	0.382941	3.096	2.06647	3.438	1.16588	2.821	1.79529	2.755	0.298824	3.439	0.451176	3.029	0.678235	3.711	1.00176	3.095	1.15059	2.413	0.475294	3.644	0.367059	2.343	0.3
3.742	1.07	2.153	1.12176	2.847	1.08471	2.916	0.4	3.122	2.1	3.467	1.19353	2.846	1.81529	2.779	0.305294	3.467	0.464706	3.054	0.696471	3.741	1.01882	3.121	1.16941	2.432	0.490588	3.674	0.377059	2.363	0.312353
3.772	1.08176	2.171	1.13412	2.869	1.09235	2.94	0.407647	3.147	2.14294	3.495	1.20706	2.868	1.83353	2.801	0.307647	3.495	0.47	3.079	0.691765	3.772	1.02647	3.146	1.17882	2.452	0.491765	3.704	0.377647	2.382	0.314706
3.803	1.09412	2.189	1.15059	2.892	1.10824	2.963	0.414706	3.172	2.17882	3.522	1.22118	2.891	1.84882	2.824	0.312941	3.523	0.480588	3.103	0.706471	3.802	1.04176	3.171	1.19294	2.471	0.501176	3.734	0.388235	2.401	0.318824
3.832	1.10706	2.206	1.16235	2.916	1.12059	2.985	0.425294	3.196	2.21647	3.55	1.23529	2.915	1.86706	2.845	0.311176	3.551	0.488235	3.128	0.71	3.832	1.04941	3.197	1.2	2.491	0.505882	3.763	0.387059	2.421	0.315294
3.862	1.12529	2.223	1.17824	2.938	1.13412	3.01	0.437647	3.221	2.26235	3.578	1.25471	2.937	1.89353	2.868	0.317647	3.578	0.500588	3.152	0.728824	3.862	1.06824	3.221	1.21588	2.51	0.515882	3.792	0.395294	2.438	0.323529
3.892	1.14529	2.24	1.19882	2.96	1.14824	3.033	0.449412	3.245	2.30176	3.605	1.26882	2.959	1.92235	2.889	0.325882	3.605	0.511765	3.177	0.741765	3.891	1.08353	3.246	1.23529	2.529	0.532353	3.821	0.404118	2.457	0.334706
3.921	1.16235	2.257	1.21235	2.982	1.16235	3.056	0.452353	3.27	2.33647	3.633	1.27529	2.982	1.94588	2.911	0.332941	3.634	0.518235	3.2	0.751176	3.92	1.10176	3.271	1.24765	2.549	0.538824	3.85	0.402353	2.476	0.337059
3.95	1.17765	2.274	1.22765	3.004	1.17412	3.079	0.469412	3.293	2.37059	3.659	1.29294	3.004	1.97471	2.934	0.334118	3.661	0.528235	3.224	0.768824	3.95	1.11353	3.296	1.26471	2.567	0.547647	3.879	0.41	2.495	0.347059
3.979	1.19118	2.291	1.24412	3.027	1.18765	3.102	0.47	3.318	2.39647	3.687	1.29471	3.026	1.99647	2.955	0.336471	3.688	0.535294	3.248	0.782353	3.979	1.12941	3.321	1.27647	2.587	0.556471	3.907	0.408824	2.513	0.349412
4.008	1.21235	2.307	1.26353	3.049	1.20294	3.124	0.488235	3.342	2.42294	3.713	1.30824	3.048	2.02588	2.976	0.346471	3.714	0.545882	3.271	0.792353	4.008	1.14588	3.345	1.29471	2.605	0.565882	3.936	0.42	2.53	0.361176
4.037	1.22941	2.324	1.28529	3.07	1.22529	3.146	0.501765	3.366	2.43765	3.741	1.32176	3.07	2.05765	2.997	0.352941	3.741	0.556471	3.295	0.807059	4.036	1.16294	3.369	1.31706	2.624	0.579412	3.964	0.427647	2.549	0.37
4.065	1.24235	2.341	1.29647	3.093	1.22941	3.168	0.507059	3.39	2.44412	3.767	1.32588	3.092	2.07471	3.019	0.355882	3.767	0.557059	3.319	0.81	4.066	1.17176	3.392	1.32353	2.643	0.581176	3.992	0.424118	2.567	0.369412
4.094	1.25824	2.356	1.31824	3.114	1.25235	3.191	0.520588	3.414	2.46412	3.793	1.34	3.113	2.10529	3.04	0.357647	3.793	0.565882	3.341	0.818235	4.094	1.18176	3.416	1.34235	2.66	0.589412	4.02	0.434706	2.585	0.377647
4.122	1.27647	2.372	1.34118	3.135	1.26471	3.212	0.529412	3.438	2.48588	3.819	1.35588	3.135	2.12941	3.06	0.366471	3.819	0.578235	3.364	0.827647	4.121	1.19824	3.439	1.35765	2.679	0.594118	4.047	0.442353	2.603	0.387059
4.15	1.28941	2.388	1.35471	3.156	1.27706	3.233	0.541176	3.462	2.52176	3.845	1.36765	3.156	2.14706	3.081	0.370588	3.845	0.587059	3.387	0.84	4.149	1.20882	3.462	1.37059	2.697	0.598824	4.075	0.449412	2.621	0.390588
4.177	1.30176	2.404	1.36824	3.177	1.28647	3.255	0.550588	3.485	2.56059	3.871	1.37941	3.177	2.16471	3.102	0.367647	3.87	0.592941	3.409	0.84	4.176	1.21706	3.484	1.38529	2.715	0.604118	4.101	0.451176	2.638	0.392353
4.204	1.31412	2.42	1.38412	3.198	1.29294	3.276	0.558235	3.509	2.60941	3.896	1.38882	3.198	2.17824	3.122	0.375882	3.896	0.6	3.432	0.851176	4.204	1.22824	3.507	1.39882	2.733	0.610588	4.128	0.458824	2.655	0.394118
4.232	1.33529	2.435	1.40941	3.219	1.31353	3.297	0.575294	3.532	2.66588	3.921	1.41176	3.219	2.20412	3.143	0.385294	3.921	0.615294	3.454	0.861176	4.231	1.24588	3.53	1.41941	2.75	0.629412	4.154	0.471765	2.673	0.406471
4.259	1.34353	2.451	1.41706	3.239	1.31941	3.318	0.574118	3.555	2.71176	3.946	1.42294	3.238	2.21176	3.162	0.381765	3.946	0.615882	3.476	0.867647	4.258	1.25471	3.552	1.42294	2.768	0.63	4.181	0.470588	2.689	0.402353
4.286	1.36176	2.467	1.43824	3.26	1.33294	3.339	0.587647	3.576	2.76588	3.971	1.43941	3.259	2.23059	3.182	0.39	3.97	0.628235	3.498	0.882353	4.285	1.26765	3.574	1.44118	2.785	0.644706	4.208	0.48	2.706	0.415294
4.311	1.37765	2.482	1.45353	3.279	1.34235	3.36	0.590588	3.598	2.81412	3.994	1.45176	3.278	2.24647	3.202	0.392353	3.996	0.637647	3.519	0.886471	4.311	1.28353	3.596	1.45412	2.802	0.65	4.233	0.481176	2.723	0.417647
4.338	1.39765	2.497	1.47059	3.301	1.35882	3.379	0.604706	3.62	2.86882	4.019	1.47059	3.299	2.27118	3.222	0.402353	4.019	0.649412	3.54	0.904118	4.338	1.30059	3.617	1.47235	2.82	0.661765	4.259	0.486471	2.739	0.424706
4.364	1.41647	2.512	1.49353	3.32	1.38059	3.401	0.621176	3.642	2.91882	4.043	1.49	3.319	2.29471	3.24	0.410588	4.043	0.657647	3.562	0.922941	4.363	1.31765	3.64	1.49471	2.837	0.676471	4.285	0.497647	2.757	0.435882
4.39	1.43118	2.527	1.50882	3.34	1.38941	3.421	0.625294	3.663	2.96118	4.067	1.50353	3.339	2.32118	3.26	0.412353	4.067	0.663529	3.583	0.923529	4.39	1.32882	3.661	1.50765	2.854	0.681765	4.311	0.498235	2.772	0.437647
4.415	1.44059	2.542	1.53118	3.359	1.40824	3.44	0.635882	3.684	2.98882	4.091	1.51412	3.358	2.34588	3.279	0.413529	4.091	0.665882	3.604	0.931765	4.414	1.33765	3.683	1.52471	2.87	0.690588	4.335	0.504118	2.789	0.440588
4.44	1.46294	2.556	1.54941	3.379	1.42353	3.461	0.644118	3.705	3.01412	4.114	1.53	3.377	2.37824	3.298	0.422941	4.115	0.681176	3.624	0.939412	4.441	1.35647	3.704	1.54059	2.886	0.702941	4.36	0.506471	2.805	0.451765
4.465	1.47353	2.57	1.56706	3.397	1.43882	3.48	0.657647	3.726	3.03	4.137	1.53529	3.396	2.40118	3.315	0.420588	4.138	0.685882	3.645	0.941765	4.465	1.36294	3.725	1.54882	2.904	0.705294	4.384	0.512353	2.821	0.455294
4.489	1.49118	2.584	1.59235	3.417	1.45353	3.5	0.67	3.747	3.04294	4.16	1.54412	3.415	2.43059	3.334	0.426471	4.16	0.695294	3.665	0.953529	4.49	1.37647	3.746	1.56824	2.919	0.714118	4.409	0.519412	2.836	0.462353
4.515	1.50647	2.598	1.60765	3.435	1.45412	3.519	0.68	3.766	3.06529	4.183	1.54824	3.433	2.45176	3.352	0.434706	4.183	0.704118	3.685	0.960588	4.514	1.38706	3.766	1.58118	2.935	0.714706	4.432	0.521176	2.852	0.460588
4.539	1.51941	2.612	1.62941	3.453	1.47235	3.537	0.694706	3.786	3.09588	4.206	1.55647	3.452	2.47118	3.37	0.437059	4.206	0.71	3.705	0.97	4.538	1.40118	3.787	1.60059	2.95	0.722353	4.456	0.525882	2.867	0.472941
4.562	1.53529	2.627	1.64176	3.471	1.47706	3.557	0.698824	3.806	3.14176	4.228	1.55529	3.469	2.48647	3.388	0.435882	4.228	0.711176	3.724	0.981176	4.562	1.41294	3.807	1.61588	2.966	0.728824	4.48	0.523529	2.882	0.473529
4.586	1.55059	2.64	1.66412	3.489	1.48647	3.574	0.71	3.825	3.19235	4.249	1.56059	3.487	2.50529	3.405	0.443529	4.25	0.723529	3.743	0.987059	4.586	1.42941	3.827	1.63176	2.981	0.739412	4.503	0.526471	2.897	0.477647
4.609	1.57118	2.653	1.68235	3.507	1.50471	3.592	0.715882	3.845	3.25235	4.271	1.57294	3.505	2.51647	3.423	0.445882	4.271	0.731765	3.763	1.00294	4.609	1.44471	3.846	1.65118	2.997	0.750588	4.526	0.531176	2.912	0.486471
4.633	1.58353	2.667	1.69882	3.524	1.51588	3.61	0.718824	3.864	3.31059	4.293	1.58235	3.522	2.53824	3.44	0.451765	4.293	0.740588	3.782	1.01529	4.632	1.45765	3.865	1.66353	3.012	0.759412	4.548	0.535882	2.926	0.488824
4.654	1.59824	2.679	1.71824	3.542	1.53353	3.627	0.724118	3.884	3.36706	4.314	1.59471	3.54	2.55882	3.457	0.454118	4.314	0.748235	3.8	1.02824	4.655	1.47	3.884	1.68294	3.026	0.77	4.571	0.545882	2.94	0.497647
4.677	1.61412	2.693	1.73	3.559	1.53882	3.646	0.724706	3.903	3.42471	4.334	1.60412	3.558	2.57824	3.473	0.455882	4.335	0.753529	3.818	1.03882	4.677	1.47647	3.904	1.68765	3.04	0.772353	4.593	0.546471	2.955	0.492941
4.699	1.62647	2.705	1.74647	3.576	1.55294	3.663	0.737059	3.922	3.47176	4.355	1.62294	3.574	2.59412	3.49	0.462353	4.355	0.761176	3.836	1.05176	4.699	1.48471	3.921	1.70412	3.055	0.781765	4.615	0.557059	2.968	0.497647
4.722	1.64588	2.718	1.76235	3.592	1.56412	3.679	0.74	3.941	3.50824	4.375	1.64176	3.59	2.61882	3.506	0.467647	4.376	0.771176	3.853	1.06059	4.721	1.49235	3.94	1.71529	3.07	0.79	4.637	0.567647	2.983	0.498824
4.744	1.65	2.731	1.77765	3.609	1.57294	3.696	0.749412	3.959	3.53529	4.395	1.65059	3.607	2.63412	3.522	0.47	4.396	0.774118	3.872	1.06765	4.743	1.50176	3.958	1.72294	3.083	0.795294	4.657	0.573529	2.996	0.501176
4.764	1.67059	2.743	1.79294	3.625	1.58941	3.712	0.757647	3.978	3.54176	4.415	1.67	3.623	2.65647	3.538	0.475294	4.415	0.786471	3.889	1.08118	4.764	1.51235	3.976	1.73647	3.097	0.804706	4.679	0.582941	3.009	0.509412
4.785	1.68294	2.755	1.80235	3.641	1.59765	3.728	0.767059	3.995	3.54353	4.434	1.67647	3.639	2.67412	3.553	0.48	4.435	0.790588	3.906	1.07941	4.785	1.52118	3.993	1.74176	3.11	0.805882	4.7	0.582941	3.022	0.509412
4.806	1.69059	2.767	1.81882	3.656	1.60941	3.745	0.779412	4.011	3.53882	4.453	1.68294	3.656	2.68941	3.568	0.482353	4.454	0.794706	3.923	1.09059	4.806	1.53235	4.009	1.75294	3.124	0.813529	4.719	0.590588	3.035	0.517059
4.826	1.7	2.778	1.83529	3.672	1.61353	3.761	0.787647	4.028	3.55294	4.473	1.69118	3.671	2.70353	3.584	0.485882	4.473	0.804706	3.94	1.09765	4.827	1.54706	4.027	1.76412	3.138	0.817647	4.739	0.588824	3.048	0.519412
4.847	1.71176	2.789	1.85235	3.687	1.62529	3.776	0.798235	4.043	3.57824	4.49	1.69765	3.687	2.72059	3.599	0.493529	4.491	0.805882	3.956	1.10412	4.846	1.55824	4.043	1.77353	3.151	0.824118	4.758	0.590588	3.06	0.525294
4.866	1.72529	2.801	1.86882	3.702	1.63706	3.792	0.801765	4.057	3.61765	4.509	1.70294	3.701	2.73765	3.613	0.497647	4.509	0.812941	3.972	1.11706	4.866	1.57059	4.059	1.79471	3.163	0.832941	4.778	0.588824	3.073	0.527647
4.886	1.73235	2.812	1.88647	3.716	1.64412	3.807	0.802353	4.072	3.65882	4.527	1.70059	3.716	2.75471	3.628	0.496471	4.528	0.817059	3.989	1.12059	4.885	1.58412	4.076	1.80294	3.176	0.835882	4.797	0.581176	3.085	0.528235
4.905	1.74824	2.823	1.91059	3.731	1.66353	3.822	0.808824	4.088	3.71235	4.544	1.71294	3.73	2.77529	3.642	0.500588	4.545	0.826471	4.004	1.13588	4.904	1.60059	4.091	1.82353	3.187	0.853529	4.816	0.588235	3.097	0.535882
4.923	1.75706	2.833	1.93118	3.745	1.67471	3.837	0.805294	4.104	3.75294	4.563	1.71471	3.744	2.80176	3.655	0.503529	4.562	0.837059	4.019	1.14529	4.923	1.61176	4.107	1.83412	3.2	0.86	4.835	0.586471	3.109	0.537059
4.941	1.76118	2.843	1.95	3.759	1.68	3.851	0.800588	4.12	3.78471	4.579	1.71412	3.759	2.82059	3.669	0.503529	4.58	0.835882	4.035	1.15118	4.941	1.61412	4.122	1.84176	3.212	0.865294	4.852	0.584706	3.12	0.538235
4.959	1.77353	2.855	1.96765	3.773	1.69294	3.865	0.803529	4.138	3.82118	4.596	1.72471	3.772	2.84647	3.683	0.507647	4.597	0.844706	4.049	1.15824	4.959	1.62588	4.137	1.84824	3.223	0.872353	4.871	0.589412	3.132	0.547647
4.977	1.77706	2.865	1.97824	3.786	1.69765	3.879	0.798235	4.154	3.84294	4.612	1.72647	3.785	2.85882	3.696	0.51	4.612	0.848824	4.062	1.16118	4.977	1.63059	4.152	1.85412	3.235	0.876471	4.888	0.589412	3.142	0.542941
4.995	1.78706	2.875	1.99588	3.8	1.70706	3.893	0.802353	4.171	3.86412	4.628	1.73765	3.798	2.87412	3.709	0.512353	4.628	0.856471	4.078	1.17059	4.994	1.64176	4.167	1.86059	3.246	0.884706	4.905	0.605882	3.154	0.551765
5.012	1.78353	2.884	2.00294	3.812	1.70529	3.907	0.806471	4.187	3.87765	4.644	1.73412	3.811	2.87647	3.721	0.511765	4.646	0.856471	4.091	1.16765	5.012	1.64706	4.181	1.86118	3.257	0.887059	4.922	0.606471	3.164	0.548824
5.029	1.79412	2.893	2.01235	3.826	1.71706	3.919	0.82	4.202	3.88647	4.66	1.74412	3.824	2.88529	3.733	0.514706	4.66	0.860588	4.104	1.17529	5.029	1.65294	4.194	1.87059	3.268	0.893529	4.937	0.619412	3.175	0.548235
5.045	1.79824	2.903	2.01176	3.838	1.71706	3.932	0.827647	4.216	3.89471	4.675	1.74647	3.836	2.89176	3.745	0.519412	4.676	0.867059	4.118	1.17588	5.045	1.66176	4.208	1.87765	3.278	0.898235	4.954	0.621765	3.185	0.554118
5.061	1.79706	2.911	2.01412	3.851	1.71941	3.944	0.837647	4.228	3.90588	4.689	1.74882	3.849	2.89294	3.757	0.525882	4.69	0.868235	4.131	1.17882	5.061	1.66882	4.221	1.88294	3.289	0.9	4.969	0.627647	3.195	0.557059
5.077	1.80353	2.92	2.02706	3.862	1.72824	3.956	0.844706	4.24	3.93882	4.705	1.75706	3.86	2.9	3.768	0.525882	4.704	0.877647	4.144	1.18765	5.077	1.68176	4.234	1.89706	3.299	0.907647	4.985	0.635882	3.205	0.560588
5.092	1.80412	2.929	2.02706	3.874	1.72118	3.968	0.842353	4.251	3.97	4.718	1.75118	3.872	2.90353	3.78	0.527059	4.72	0.873529	4.157	1.18353	5.092	1.68	4.247	1.88882	3.31	0.904118	5	0.629412	3.214	0.555882
5.107	1.81706	2.938	2.04588	3.885	1.73	3.979	0.851176	4.261	4.00765	4.732	1.76235	3.884	2.91059	3.792	0.530588	4.732	0.886471	4.169	1.19412	5.107	1.69059	4.259	1.90294	3.319	0.915294	5.015	0.64	3.224	0.562941
5.122	1.82294	2.946	2.05235	3.896	1.73588	3.99	0.848824	4.271	4.04235	4.746	1.76471	3.895	2.92176	3.802	0.532353	4.747	0.889412	4.18	1.19706	5.122	1.69529	4.271	1.90529	3.328	0.915882	5.029	0.633529	3.233	0.568235
5.137	1.82412	2.955	2.06412	3.908	1.73471	4.002	0.841176	4.281	4.06941	4.759	1.76824	3.906	2.92765	3.812	0.535882	4.759	0.888235	4.192	1.2	5.135	1.69588	4.283	1.90706	3.337	0.917647	5.043	0.626471	3.242	0.562353
5.149	1.83353	2.962	2.08059	3.917	1.74294	4.013	0.837059	4.292	4.08353	4.772	1.77706	3.917	2.93824	3.822	0.536471	4.772	0.897647	4.203	1.20941	5.15	1.70765	4.296	1.91235	3.346	0.928235	5.057	0.628824	3.251	0.567647
5.164	1.83	2.969	2.09353	3.928	1.74059	4.024	0.83	4.306	4.08882	4.784	1.77529	3.928	2.94471	3.833	0.537059	4.785	0.895882	4.213	1.21176	5.163	1.71059	4.309	1.89941	3.355	0.929412	5.07	0.618235	3.259	0.562941
5.177	1.83765	2.978	2.10588	3.938	1.74824	4.034	0.834706	4.315	4.09647	4.797	1.78	3.937	2.95706	3.842	0.538235	4.797	0.905294	4.224	1.21941	5.177	1.71941	4.32	1.89824	3.363	0.932941	5.083	0.621765	3.268	0.573529
5.19	1.84059	2.986	2.11176	3.946	1.74882	4.044	0.827059	4.326	4.09471	4.808	1.78118	3.946	2.96647	3.851	0.541176	4.808	0.904118	4.234	1.21941	5.189	1.72882	4.331	1.88941	3.371	0.934118	5.096	0.614118	3.276	0.571176
5.202	1.84	2.993	2.12471	3.957	1.75118	4.054	0.828824	4.338	4.10294	4.82	1.78176	3.956	2.97118	3.861	0.538824	4.82	0.904706	4.245	1.22059	5.202	1.73412	4.342	1.88706	3.379	0.934118	5.108	0.618824	3.284	0.570588
5.214	1.84059	2.999	2.13824	3.965	1.75471	4.063	0.832941	4.345	4.10941	4.831	1.78235	3.964	2.97706	3.869	0.540588	4.832	0.911765	4.254	1.21882	5.215	1.74235	4.353	1.88941	3.387	0.936471	5.12	0.620588	3.292	0.574706
5.226	1.83706	3.005	2.13882	3.975	1.75294	4.072	0.839412	4.358	4.11	4.842	1.77824	3.974	2.96824	3.879	0.540588	4.842	0.907647	4.264	1.21706	5.226	1.74471	4.362	1.88706	3.395	0.938235	5.131	0.618824	3.299	0.565294
5.238	1.84	3.012	2.14235	3.983	1.75941	4.08	0.846471	4.367	4.11882	4.853	1.78353	3.982	2.96882	3.886	0.546471	4.852	0.916471	4.273	1.22294	5.238	1.75176	4.37	1.89882	3.401	0.949412	5.143	0.63	3.305	0.571176
5.248	1.83118	3.019	2.13765	3.99	1.75059	4.088	0.843529	4.377	4.11706	4.863	1.77471	3.992	2.95765	3.895	0.542941	4.863	0.909412	4.282	1.21529	5.248	1.74471	4.378	1.90235	3.409	0.941176	5.153	0.626471	3.312	0.562353
5.259	1.83529	3.024	2.14647	3.999	1.75529	4.096	0.852941	4.383	4.14059	4.872	1.78235	3.999	2.96353	3.902	0.547647	4.873	0.918235	4.291	1.22	5.259	1.74941	4.387	1.91882	3.415	0.948235	5.164	0.64	3.319	0.566471
5.27	1.83529	3.03	2.14059	4.006	1.75118	4.104	0.847059	4.388	4.15412	4.882	1.77765	4.006	2.96059	3.909	0.546471	4.882	0.915294	4.299	1.21529	5.269	1.73588	4.395	1.91706	3.422	0.944706	5.174	0.640588	3.325	0.559412
5.279	1.83588	3.036	2.14588	4.014	1.74235	4.111	0.846471	4.394	4.17647	4.89	1.77353	4.013	2.96	3.916	0.545294	4.891	0.915882	4.306	1.21529	5.279	1.73118	4.403	1.92059	3.428	0.945294	5.183	0.645294	3.33	0.557647
5.289	1.83824	3.041	2.15588	4.021	1.74176	4.118	0.846471	4.403	4.18706	4.9	1.77529	4.02	2.96294	3.924	0.548235	4.9	0.917647	4.315	1.21941	5.289	1.72882	4.411	1.92235	3.434	0.948235	5.193	0.651176	3.336	0.565294
5.298	1.83529	3.046	2.16235	4.028	1.73412	4.126	0.839412	4.411	4.18353	4.907	1.76824	4.026	2.95941	3.93	0.547059	4.908	0.916471	4.321	1.21353	5.297	1.72706	4.418	1.91824	3.44	0.941765	5.201	0.646471	3.342	0.559412
5.307	1.83529	3.051	2.16529	4.035	1.73	4.132	0.844118	4.424	4.17176	4.916	1.77235	4.034	2.95059	3.937	0.547647	4.916	0.918235	4.329	1.22176	5.307	1.72588	4.427	1.91294	3.446	0.944118	5.21	0.65	3.347	0.560588
5.315	1.83118	3.055	2.17059	4.04	1.72471	4.139	0.837059	4.435	4.15471	4.924	1.77	4.039	2.94059	3.942	0.548235	4.924	0.918824	4.335	1.22235	5.315	1.72882	4.434	1.89471	3.451	0.944118	5.218	0.638824	3.352	0.557059
5.323	1.82882	3.06	2.16941	4.046	1.72059	4.144	0.836471	4.444	4.12412	4.93	1.75941	4.045	2.92941	3.948	0.543529	4.93	0.912941	4.342	1.22353	5.323	1.72647	4.442	1.88	3.456	0.936471	5.227	0.633529	3.357	0.555294
5.331	1.83	3.063	2.16647	4.053	1.72059	4.15	0.837059	4.451	4.10176	4.938	1.76118	4.051	2.91882	3.953	0.542353	4.937	0.913529	4.347	1.22176	5.331	1.72941	4.447	1.86941	3.461	0.936471	5.233	0.627059	3.362	0.555294
5.338	1.82706	3.068	2.16353	4.058	1.71824	4.155	0.835882	4.457	4.08118	4.944	1.76118	4.056	2.91235	3.958	0.543529	4.944	0.908235	4.352	1.22471	5.338	1.73471	4.453	1.86353	3.465	0.935294	5.241	0.628235	3.366	0.555882
5.345	1.83059	3.071	2.16824	4.063	1.72	4.16	0.84	4.464	4.04706	4.95	1.76235	4.061	2.90588	3.964	0.545882	4.95	0.912941	4.358	1.22706	5.344	1.74	4.459	1.86529	3.469	0.934118	5.248	0.625882	3.37	0.559412
5.351	1.82176	3.074	2.15	4.068	1.71294	4.164	0.828824	4.471	3.99353	4.956	1.75529	4.067	2.88765	3.968	0.538235	4.957	0.904118	4.363	1.21882	5.351	1.73529	4.464	1.85353	3.473	0.927059	5.253	0.618824	3.373	0.549412
5.357	1.82765	3.078	2.14824	4.071	1.71824	4.168	0.832353	4.477	3.95529	4.961	1.76118	4.071	2.88647	3.972	0.543529	4.962	0.914118	4.367	1.22765	5.357	1.73412	4.468	1.86235	3.476	0.936471	5.259	0.625882	3.377	0.556471
5.362	1.82059	3.081	2.13941	4.075	1.71353	4.173	0.825294	4.481	3.90412	4.967	1.75706	4.074	2.86412	3.976	0.543529	4.967	0.910588	4.372	1.22471	5.363	1.72118	4.472	1.86235	3.48	0.925294	5.264	0.62	3.38	0.545882
5.367	1.81118	3.084	2.12824	4.079	1.70588	4.176	0.825882	4.483	3.86235	4.971	1.75765	4.078	2.85824	3.98	0.541765	4.972	0.908235	4.376	1.22176	5.368	1.71294	4.477	1.86471	3.483	0.923529	5.269	0.623529	3.383	0.537059
5.372	1.80588	3.087	2.10765	4.083	1.70706	4.181	0.824706	4.483	3.82412	4.976	1.75588	4.082	2.84824	3.983	0.540588	4.976	0.907059	4.38	1.21941	5.372	1.7	4.48	1.86235	3.486	0.92	5.274	0.628824	3.385	0.535294
5.376	1.79647	3.089	2.08765	4.086	1.69471	4.184	0.819412	4.482	3.79765	4.98	1.74588	4.085	2.84176	3.986	0.534706	4.98	0.901176	4.383	1.21294	5.376	1.68706	4.483	1.85941	3.489	0.912353	5.278	0.621765	3.388	0.525882
5.38	1.78471	3.091	2.07824	4.089	1.68941	4.187	0.819412	4.48	3.76824	4.984	1.73882	4.088	2.83059	3.989	0.532353	4.983	0.897059	4.387	1.21	5.381	1.67588	4.486	1.85765	3.491	0.909412	5.282	0.626471	3.39	0.528235
5.384	1.77941	3.094	2.06824	4.092	1.68588	4.19	0.814706	4.481	3.74294	4.987	1.73882	4.09	2.82412	3.991	0.532941	4.986	0.894706	4.389	1.20471	5.384	1.67529	4.488	1.85118	3.493	0.907059	5.285	0.625294	3.393	0.521765
5.388	1.76	3.095	2.04471	4.094	1.66882	4.193	0.805294	4.483	3.71235	4.991	1.72647	4.093	2.80294	3.993	0.522941	4.989	0.882941	4.392	1.19529	5.387	1.66588	4.491	1.83471	3.495	0.894118	5.288	0.615294	3.395	0.516471
5.391	1.75824	3.097	2.04059	4.096	1.66824	4.195	0.796471	4.489	3.68294	4.993	1.72941	4.094	2.79294	3.995	0.527059	4.992	0.878824	4.395	1.19118	5.39	1.66353	4.494	1.82294	3.496	0.892353	5.291	0.615882	3.396	0.518235
5.393	1.75059	3.098	2.02588	4.097	1.65412	4.197	0.788235	4.493	3.65118	4.995	1.71824	4.095	2.77765	3.997	0.524118	4.994	0.871765	4.396	1.18588	5.392	1.65471	4.495	1.80882	3.497	0.885882	5.293	0.604706	3.396	0.512941
5.395	1.74471	3.098	2.01529	4.097	1.65176	4.199	0.787059	4.497	3.62588	4.996	1.71647	4.096	2.76588	3.998	0.525882	4.996	0.872941	4.398	1.18353	5.394	1.65412	4.497	1.80118	3.498	0.885294	5.295	0.605882	3.397	0.515294
5.396	1.73706	3.099	1.99706	4.099	1.63824	4.2	0.77	4.5	3.59176	4.998	1.70294	4.097	2.75059	3.999	0.518235	4.998	0.857059	4.399	1.17	5.396	1.65	4.498	1.78353	3.499	0.877059	5.297	0.595294	3.398	0.510588
5.397	1.73	3.099	1.98059	4.099	1.63118	4.2	0.764118	4.501	3.56353	4.998	1.69706	4.098	2.72529	3.999	0.517647	4.999	0.851176	4.4	1.16235	5.397	1.64294	4.499	1.78059	3.5	0.870588	5.298	0.587647	3.4	0.509412
5.397	1.72176	3.1	1.95647	4.1	1.62588	4.201	0.753529	4.502	3.52412	4.999	1.69176	4.099	2.70529	4	0.511765	4.999	0.844706	4.4	1.15412	5.398	1.63588	4.499	1.77	3.5	0.865882	5.299	0.591176	3.4	0.507647
5.399	1.71588	3.101	1.93412	4.1	1.60824	4.201	0.741765	4.502	3.48647	4.999	1.67941	4.099	2.68765	4	0.51	4.999	0.841176	4.401	1.14588	5.398	1.62235	4.499	1.76471	3.501	0.859412	5.299	0.581176	3.4	0.504118
5.399	1.70294	3.101	1.91294	4.1	1.60353	4.201	0.734706	4.502	3.44529	4.999	1.67471	4.099	2.66059	4	0.504706	5	0.836471	4.401	1.13647	5.399	1.60882	4.499	1.76059	3.5	0.85	5.3	0.581176	3.4	0.495294

## Sheet: Sheet2
45°, low frequency
S2		S3		S4		S6		S7		S8		S9		S10		S11		S13		S15		S18		S22		S23		S24
D	N	D	N	D	N	D	N	D	N	D	N	D	N	D	N	D	N	D	N	D	N	D	N	D	N	D	N	D	N
0.011	0.0164706	0.007	-0.0547059	0.008	0.0105882	0.008	0.0123529	0.008	0.0152941	0.006	-0.0164706	0.004	0.197647	0.007	0.00823529	0.008	-0.0670588	0.007	-0.0394118	0.01	0.0123529	0.008	0.01	0.007	0.00882353	0.011	0.00411765	0.005	0.00882353
0.013	0.0123529	0.009	-0.0558824	0.01	0.00352941	0.011	0.01	0.011	0.00705882	0.011	-0.0164706	0.009	0.194706	0.01	0.00411765	0.011	-0.0694118	0.01	-0.0429412	0.013	0.00882353	0.011	0.00470588	0.008	0.00117647	0.013	-0.00529412	0.008	0.00235294
0.017	0.0152941	0.01	-0.0523529	0.013	0.00764706	0.013	0.01	0.015	0.01	0.014	-0.00882353	0.012	0.196471	0.013	0.00705882	0.014	-0.0641176	0.014	-0.0411765	0.017	0.0141176	0.015	0.0141176	0.012	0.0117647	0.017	-0.000588235	0.009	0.00823529
0.02	0.0129412	0.013	-0.0535294	0.016	0.00470588	0.016	0.00941176	0.017	0.00764706	0.019	-0.00823529	0.017	0.202941	0.016	0.00411765	0.018	-0.0605882	0.016	-0.0441176	0.02	0.0135294	0.017	0.00647059	0.013	0.00352941	0.021	-0.00176471	0.012	0.00294118
0.026	0.0152941	0.015	-0.0529412	0.019	0.00411765	0.02	0.0123529	0.021	0.00588235	0.021	-0.00882353	0.019	0.204118	0.02	0.00235294	0.023	-0.0582353	0.02	-0.0441176	0.025	0.00941176	0.02	0.00764706	0.017	0.00705882	0.025	-0.00352941	0.015	-8.1634e-19
0.029	0.0158824	0.018	-0.0488235	0.023	0.00705882	0.023	0.0129412	0.026	0.00823529	0.025	-0.000588235	0.022	0.211765	0.022	0.00764706	0.027	-0.0535294	0.024	-0.0394118	0.031	0.0158824	0.025	0.0129412	0.022	0.00764706	0.03	0.000588235	0.018	0.00588235
0.036	0.0129412	0.022	-0.0476471	0.026	0.00176471	0.027	0.0111765	0.03	0.00117647	0.034	0.00411765	0.025	0.21	0.026	0.00176471	0.032	-0.0547059	0.028	-0.0464706	0.036	0.0129412	0.029	0.00941176	0.022	0.00411765	0.034	-0.00823529	0.021	-0.000588235
0.04	0.0217647	0.025	-0.0411765	0.031	0.0123529	0.032	0.0147059	0.034	0.0123529	0.036	0.00588235	0.032	0.220588	0.029	0.00882353	0.038	-0.0476471	0.031	-0.0358824	0.039	0.0211765	0.034	0.0123529	0.025	0.0158824	0.042	0.00176471	0.025	0.0105882
0.047	0.0223529	0.028	-0.0382353	0.035	0.00823529	0.036	0.0176471	0.038	0.00882353	0.042	0.0147059	0.038	0.227647	0.037	0.00764706	0.042	-0.0417647	0.039	-0.0358824	0.046	0.0217647	0.039	0.0152941	0.03	0.0111765	0.046	0.00117647	0.029	0.00882353
0.051	0.0182353	0.031	-0.0452941	0.04	0.00411765	0.041	0.0170588	0.046	0.00352941	0.048	0.0123529	0.041	0.223529	0.04	0.00176471	0.048	-0.0470588	0.044	-0.0447059	0.055	0.0182353	0.044	0.00764706	0.034	0.00882353	0.051	-0.00647059	0.032	-0.00176471
0.059	0.0217647	0.035	-0.0388235	0.046	0.00823529	0.046	0.0147059	0.049	0.00705882	0.054	0.0194118	0.046	0.235294	0.044	0.00529412	0.054	-0.0388235	0.049	-0.0388235	0.061	0.0241176	0.048	0.0152941	0.039	0.00882353	0.054	0	0.037	0.00529412
0.07	0.0223529	0.039	-0.0382353	0.048	0.00705882	0.049	0.0182353	0.052	0.00647059	0.061	0.0247059	0.051	0.238235	0.047	0.000588235	0.061	-0.0364706	0.054	-0.0370588	0.068	0.0229412	0.055	0.0105882	0.043	0.01	0.069	-0.00529412	0.042	-0.00294118
0.075	0.0270588	0.043	-0.0311765	0.057	0.0152941	0.06	0.0205882	0.064	0.0123529	0.068	0.0288235	0.057	0.251765	0.058	0.01	0.068	-0.0305882	0.06	-0.0305882	0.075	0.0294118	0.065	0.0164706	0.05	0.0176471	0.074	0.000588235	0.046	0.00705882
0.083	0.0252941	0.045	-0.0347059	0.065	0.00705882	0.064	0.0158824	0.071	0.00705882	0.075	0.0329412	0.062	0.251765	0.063	0.00588235	0.075	-0.0241176	0.067	-0.0323529	0.083	0.0247059	0.069	0.0135294	0.054	0.0123529	0.082	-0.00352941	0.05	0.00470588
0.092	0.0305882	0.056	-0.0288235	0.07	0.0158824	0.071	0.0188235	0.076	0.01	0.083	0.0352941	0.07	0.261176	0.068	0.00705882	0.083	-0.0188235	0.073	-0.0264706	0.091	0.0317647	0.076	0.0164706	0.057	0.0158824	0.089	0.00176471	0.052	0.00470588
0.1	0.0294118	0.06	-0.0282353	0.076	0.0105882	0.077	0.0211765	0.084	0.01	0.091	0.0376471	0.076	0.268824	0.075	0.00941176	0.09	-0.0164706	0.081	-0.0288235	0.1	0.0311765	0.083	0.0152941	0.065	0.0129412	0.099	-0.00529412	0.064	0.00352941
0.11	0.0305882	0.063	-0.0223529	0.083	0.00941176	0.085	0.0211765	0.091	0.00647059	0.099	0.0458824	0.083	0.267647	0.081	0.00352941	0.1	-0.0135294	0.088	-0.0241176	0.109	0.03	0.091	0.0194118	0.072	0.0141176	0.108	-0.01	0.069	0.00235294
0.118	0.0364706	0.069	-0.0194118	0.09	0.0164706	0.092	0.0282353	0.099	0.0152941	0.109	0.0494118	0.09	0.281765	0.088	0.01	0.109	-0.00294118	0.096	-0.0188235	0.119	0.0405882	0.098	0.0211765	0.078	0.0217647	0.117	0.00529412	0.074	0.00764706
0.129	0.0323529	0.075	-0.0194118	0.097	0.00941176	0.099	0.0235294	0.107	0.00235294	0.118	0.0523529	0.097	0.28	0.096	0.00529412	0.117	-3.26536e-17	0.104	-0.0223529	0.129	0.0341176	0.108	0.0170588	0.083	0.0129412	0.127	-0.00294118	0.08	0.00235294
0.139	0.0382353	0.082	-0.0141176	0.105	0.0158824	0.107	0.0323529	0.115	0.0111765	0.128	0.06	0.106	0.294118	0.104	0.00529412	0.128	0.00705882	0.112	-0.0217647	0.139	0.0441176	0.116	0.0217647	0.091	0.0205882	0.137	0.00176471	0.087	0.000588235
0.149	0.0411765	0.087	-0.00823529	0.113	0.0170588	0.116	0.0305882	0.125	0.00882353	0.137	0.0670588	0.113	0.298824	0.111	0.00823529	0.137	0.0117647	0.121	-0.0188235	0.149	0.0423529	0.125	0.0223529	0.097	0.0194118	0.147	-0.00411765	0.092	0.00470588
0.161	0.0405882	0.094	-0.00823529	0.122	0.0194118	0.125	0.0323529	0.134	0.01	0.148	0.0694118	0.122	0.305294	0.12	0.00823529	0.148	0.0170588	0.13	-0.0164706	0.161	0.0464706	0.134	0.0211765	0.105	0.0223529	0.158	-0.00176471	0.101	0.00117647
0.173	0.0447059	0.1	-0.00176471	0.131	0.0205882	0.134	0.0305882	0.143	0.0105882	0.159	0.0764706	0.131	0.313529	0.128	0.00941176	0.158	0.0252941	0.139	-0.0170588	0.173	0.0447059	0.144	0.0258824	0.112	0.0235294	0.169	0.00235294	0.108	0.00823529
0.184	0.0423529	0.107	0.00235294	0.14	0.0211765	0.144	0.0358824	0.153	0.00352941	0.169	0.0788235	0.141	0.315294	0.137	0.01	0.169	0.0264706	0.149	-0.0176471	0.184	0.0447059	0.154	0.0241176	0.12	0.02	0.181	-0.00235294	0.115	0.00411765
0.197	0.0476471	0.114	0.00117647	0.149	0.0258824	0.153	0.0358824	0.164	0.00941176	0.181	0.0852941	0.149	0.323529	0.145	0.0111765	0.18	0.0317647	0.159	-0.0147059	0.196	0.0511765	0.163	0.0235294	0.128	0.0258824	0.193	0.00352941	0.123	0.00764706
0.209	0.0529412	0.121	0.00529412	0.159	0.0241176	0.162	0.0352941	0.174	0.00705882	0.193	0.0894118	0.159	0.331765	0.155	0.01	0.192	0.0358824	0.17	-0.01	0.209	0.0552941	0.174	0.0288235	0.136	0.0247059	0.206	-0.000588235	0.13	0.00411765
0.223	0.0576471	0.129	0.0111765	0.169	0.0276471	0.173	0.0370588	0.185	0.01	0.205	0.0935294	0.169	0.339412	0.165	0.00823529	0.205	0.0429412	0.18	-0.00764706	0.223	0.0564706	0.185	0.0282353	0.144	0.0294118	0.218	-0.00176471	0.139	0.00529412
0.236	0.0535294	0.136	0.00764706	0.179	0.0264706	0.184	0.0347059	0.196	0.00823529	0.217	0.0970588	0.179	0.345882	0.175	0.0117647	0.217	0.0482353	0.191	-0.00647059	0.236	0.0558824	0.196	0.0282353	0.153	0.0264706	0.232	-0.000588235	0.148	0.00647059
0.25	0.0547059	0.144	0.0147059	0.189	0.0276471	0.194	0.0382353	0.208	0.00705882	0.23	0.102353	0.189	0.351765	0.185	0.00588235	0.23	0.0558824	0.202	-0.00352941	0.25	0.0558824	0.208	0.0305882	0.162	0.0252941	0.245	-0.00176471	0.156	0.00117647
0.264	0.0635294	0.152	0.0223529	0.2	0.0305882	0.205	0.0435294	0.22	0.0147059	0.243	0.111765	0.2	0.365882	0.195	0.0164706	0.243	0.0658824	0.214	0.00235294	0.264	0.0652941	0.219	0.0376471	0.171	0.0311765	0.26	0.00117647	0.165	0.00823529
0.279	0.0617647	0.16	0.0235294	0.211	0.0264706	0.216	0.0429412	0.232	0.00823529	0.256	0.115882	0.211	0.368824	0.206	0.0123529	0.256	0.0670588	0.225	0.00764706	0.279	0.0641176	0.232	0.0347059	0.18	0.0323529	0.274	-0.00470588	0.174	0.00411765
0.294	0.0670588	0.17	0.0252941	0.223	0.0323529	0.228	0.0476471	0.244	0.0111765	0.27	0.118824	0.223	0.380588	0.217	0.0123529	0.27	0.0729412	0.238	0.00764706	0.293	0.0717647	0.244	0.0335294	0.19	0.0335294	0.288	0.000588235	0.183	0.00764706
0.309	0.0647059	0.178	0.0317647	0.234	0.0305882	0.24	0.0441176	0.257	0.00941176	0.284	0.125882	0.234	0.384118	0.23	0.0111765	0.284	0.0794118	0.251	0.0105882	0.309	0.0682353	0.258	0.0394118	0.2	0.0311765	0.303	0.000588235	0.193	0.00470588
0.325	0.0735294	0.186	0.0352941	0.246	0.0335294	0.252	0.0523529	0.271	0.0117647	0.299	0.134118	0.246	0.397647	0.24	0.0141176	0.299	0.0935294	0.263	0.0135294	0.325	0.0758824	0.27	0.0394118	0.21	0.0388235	0.318	0.00235294	0.203	0.00235294
0.34	0.0758824	0.195	0.0405882	0.258	0.0394118	0.264	0.0523529	0.283	0.0117647	0.314	0.138824	0.258	0.405294	0.252	0.0158824	0.313	0.0970588	0.276	0.0152941	0.34	0.0764706	0.284	0.0405882	0.22	0.0388235	0.335	0.000588235	0.213	0.00764706
0.356	0.0770588	0.205	0.0482353	0.271	0.04	0.278	0.0582353	0.297	0.0111765	0.329	0.146471	0.27	0.417647	0.264	0.0170588	0.329	0.107059	0.29	0.0158824	0.356	0.0823529	0.297	0.0435294	0.231	0.0382353	0.35	0.000588235	0.223	0.00352941
0.374	0.08	0.216	0.0511765	0.283	0.0458824	0.29	0.0552941	0.311	0.0135294	0.345	0.154118	0.283	0.427647	0.277	0.0152941	0.345	0.112941	0.303	0.0176471	0.374	0.08	0.311	0.0452941	0.242	0.0417647	0.367	0.00529412	0.234	0.00705882
0.391	0.0788235	0.225	0.0564706	0.297	0.0441176	0.303	0.0611765	0.325	0.00588235	0.36	0.157647	0.297	0.431765	0.29	0.0147059	0.36	0.124118	0.316	0.0176471	0.39	0.0829412	0.325	0.0441176	0.254	0.0364706	0.384	-0.00176471	0.245	0.00764706
0.408	0.0882353	0.235	0.0594118	0.31	0.0464706	0.317	0.0652941	0.34	0.00823529	0.377	0.166471	0.309	0.440588	0.302	0.0147059	0.377	0.131176	0.331	0.0217647	0.408	0.0870588	0.34	0.0452941	0.264	0.0452941	0.4	0.00235294	0.255	0.00470588
0.427	0.0847059	0.245	0.0617647	0.323	0.0470588	0.33	0.0594118	0.355	0.00823529	0.394	0.165882	0.323	0.448235	0.315	0.0152941	0.393	0.133529	0.346	0.0194118	0.426	0.0882353	0.355	0.05	0.276	0.0470588	0.419	0.00294118	0.266	0.0105882
0.443	0.0911765	0.255	0.0629412	0.337	0.0494118	0.345	0.0670588	0.37	0.00529412	0.41	0.177647	0.336	0.454706	0.329	0.0141176	0.41	0.141765	0.361	0.0252941	0.444	0.0905882	0.37	0.0458824	0.287	0.0458824	0.436	-0.00176471	0.278	0.00529412
0.463	0.0947059	0.266	0.0694118	0.351	0.0564706	0.359	0.0670588	0.385	0.01	0.427	0.182353	0.35	0.470588	0.342	0.0158824	0.427	0.148824	0.376	0.0305882	0.463	0.0994118	0.385	0.0517647	0.3	0.0511765	0.454	0.00352941	0.29	0.00647059
0.481	0.0958824	0.277	0.0758824	0.366	0.0523529	0.374	0.07	0.401	0.0111765	0.444	0.196471	0.365	0.475882	0.357	0.02	0.444	0.159412	0.391	0.0329412	0.481	0.0994118	0.401	0.0541176	0.312	0.0488235	0.472	0.00411765	0.302	0.00764706
0.501	0.107059	0.288	0.0788235	0.38	0.06	0.389	0.0776471	0.417	0.0135294	0.463	0.205294	0.38	0.485294	0.37	0.0235294	0.462	0.168235	0.406	0.0423529	0.5	0.106471	0.417	0.0594118	0.324	0.0547059	0.491	0.00470588	0.314	0.00764706
0.52	0.108235	0.299	0.0805882	0.394	0.0605882	0.404	0.0788235	0.433	0.0135294	0.48	0.21	0.395	0.49	0.385	0.0211765	0.48	0.174118	0.423	0.0441176	0.521	0.108824	0.433	0.0594118	0.337	0.0564706	0.511	0.00411765	0.326	0.0105882
0.54	0.108824	0.31	0.0852941	0.41	0.0564706	0.419	0.0776471	0.45	0.00529412	0.499	0.217059	0.41	0.497059	0.4	0.0164706	0.498	0.181765	0.438	0.0435294	0.54	0.114118	0.449	0.0558824	0.35	0.0517647	0.53	-0.00235294	0.339	0.00588235
0.56	0.116471	0.322	0.0935294	0.425	0.0664706	0.435	0.0788235	0.467	0.0147059	0.517	0.225882	0.425	0.51	0.415	0.0205882	0.517	0.19	0.456	0.0505882	0.56	0.112941	0.467	0.0658824	0.362	0.0605882	0.551	0.00529412	0.352	0.00764706
0.581	0.119412	0.334	0.0970588	0.44	0.0664706	0.451	0.0841176	0.484	0.0105882	0.536	0.234706	0.44	0.523529	0.43	0.0247059	0.536	0.205882	0.472	0.0529412	0.581	0.120588	0.484	0.0652941	0.376	0.0576471	0.57	0.00411765	0.364	0.00882353
0.601	0.124706	0.345	0.105882	0.456	0.0729412	0.468	0.0876471	0.501	0.0129412	0.556	0.242941	0.456	0.531176	0.446	0.0235294	0.555	0.211176	0.489	0.0552941	0.601	0.122941	0.501	0.0688235	0.389	0.0652941	0.59	0.00470588	0.377	0.0111765
0.622	0.120588	0.358	0.106471	0.472	0.07	0.485	0.0870588	0.519	0.00823529	0.575	0.248235	0.472	0.543529	0.461	0.0241176	0.575	0.219412	0.506	0.0552941	0.621	0.122941	0.518	0.0658824	0.403	0.0617647	0.611	0.00117647	0.39	0.00764706
0.643	0.127059	0.37	0.112941	0.488	0.0770588	0.5	0.09	0.537	0.00470588	0.595	0.257647	0.488	0.554706	0.477	0.0252941	0.594	0.229412	0.524	0.0594118	0.644	0.122941	0.536	0.07	0.417	0.0641176	0.632	0.00235294	0.403	0.00588235
0.665	0.133529	0.383	0.118824	0.505	0.0788235	0.518	0.0958824	0.554	0.00823529	0.615	0.262941	0.506	0.565294	0.493	0.0241176	0.614	0.242353	0.541	0.0635294	0.665	0.133529	0.554	0.0711765	0.431	0.0635294	0.653	-0.000588235	0.417	0.00882353
0.687	0.141176	0.395	0.126471	0.522	0.0788235	0.535	0.0994118	0.572	0.00705882	0.635	0.276471	0.521	0.575294	0.51	0.0241176	0.635	0.254706	0.558	0.0641176	0.687	0.134118	0.573	0.0747059	0.446	0.0705882	0.676	0.000588235	0.431	0.00529412
0.709	0.142353	0.407	0.132941	0.538	0.0870588	0.551	0.105294	0.592	0.0135294	0.656	0.285882	0.539	0.592353	0.526	0.0305882	0.656	0.263529	0.578	0.07	0.71	0.144118	0.592	0.0811765	0.46	0.0817647	0.696	0.00705882	0.446	0.0141176
0.732	0.149412	0.421	0.134706	0.557	0.09	0.569	0.11	0.61	0.00882353	0.676	0.297059	0.556	0.600588	0.543	0.0335294	0.676	0.271765	0.596	0.08	0.732	0.145882	0.61	0.0794118	0.475	0.0794118	0.718	0.00705882	0.459	0.0147059
0.755	0.148235	0.434	0.139412	0.573	0.0905882	0.587	0.108235	0.629	0.00647059	0.697	0.305882	0.573	0.612353	0.559	0.0270588	0.697	0.278824	0.614	0.08	0.755	0.151765	0.63	0.0811765	0.489	0.0811765	0.741	0.00352941	0.474	0.00941176
0.779	0.159412	0.447	0.144118	0.591	0.0952941	0.605	0.114118	0.648	0.0105882	0.72	0.319412	0.59	0.623529	0.577	0.0376471	0.719	0.291765	0.633	0.0858824	0.779	0.157059	0.648	0.0876471	0.504	0.0805882	0.765	0.0105882	0.489	0.0129412
0.801	0.167647	0.461	0.149412	0.609	0.0976471	0.623	0.12	0.668	0.00647059	0.741	0.325882	0.608	0.636471	0.594	0.0335294	0.742	0.300588	0.653	0.0917647	0.801	0.158824	0.668	0.0888235	0.52	0.0847059	0.787	0.01	0.504	0.0117647
0.825	0.172941	0.475	0.156471	0.627	0.104706	0.642	0.127059	0.688	0.0147059	0.762	0.337647	0.627	0.646471	0.612	0.0382353	0.763	0.315294	0.672	0.0976471	0.826	0.165294	0.688	0.0958824	0.535	0.0923529	0.811	0.0152941	0.519	0.0164706
0.849	0.177647	0.489	0.158824	0.644	0.102353	0.661	0.125882	0.708	0.0105882	0.785	0.346471	0.645	0.658235	0.63	0.0370588	0.784	0.328235	0.691	0.103529	0.849	0.170588	0.708	0.0941176	0.551	0.0870588	0.835	0.00882353	0.535	0.0141176
0.874	0.185294	0.502	0.168824	0.664	0.109412	0.679	0.132353	0.729	0.0105882	0.808	0.357647	0.663	0.667059	0.648	0.0364706	0.808	0.337059	0.711	0.105882	0.873	0.171765	0.729	0.0988235	0.567	0.0929412	0.858	0.0117647	0.55	0.0129412
0.899	0.188235	0.517	0.17	0.683	0.110588	0.698	0.132353	0.749	0.00647059	0.831	0.364706	0.682	0.681765	0.666	0.0388235	0.831	0.348235	0.731	0.107647	0.898	0.181765	0.749	0.101765	0.583	0.0894118	0.883	0.0129412	0.564	0.0158824
0.924	0.195294	0.531	0.178824	0.701	0.111765	0.718	0.135882	0.77	0.00352941	0.854	0.374118	0.701	0.689412	0.684	0.0352941	0.854	0.357647	0.751	0.114118	0.923	0.181765	0.77	0.104706	0.599	0.0947059	0.907	0.0123529	0.581	0.0129412
0.949	0.198824	0.546	0.185882	0.72	0.118824	0.738	0.141176	0.791	0.0111765	0.877	0.385882	0.72	0.708824	0.703	0.0441176	0.877	0.373529	0.772	0.118824	0.948	0.19	0.791	0.106471	0.616	0.101765	0.932	0.0135294	0.596	0.0176471
0.974	0.204706	0.56	0.194118	0.74	0.121765	0.757	0.143529	0.812	0.00588235	0.901	0.394706	0.739	0.720588	0.722	0.0458824	0.9	0.388824	0.792	0.126471	0.974	0.194118	0.812	0.112353	0.632	0.101176	0.957	0.0129412	0.612	0.0164706
1	0.213529	0.575	0.199412	0.759	0.125882	0.778	0.153529	0.834	0.01	0.925	0.405882	0.759	0.734706	0.741	0.0452941	0.924	0.395882	0.814	0.132353	0.999	0.201176	0.833	0.113529	0.648	0.104118	0.982	0.0123529	0.629	0.0158824
1.026	0.219412	0.59	0.210588	0.779	0.131176	0.798	0.155882	0.855	0.00941176	0.948	0.419412	0.778	0.748824	0.761	0.05	0.948	0.412941	0.835	0.135294	1.025	0.207059	0.855	0.12	0.665	0.108824	1.008	0.0176471	0.645	0.0194118
1.052	0.222941	0.605	0.217059	0.799	0.135882	0.818	0.164706	0.877	0.0105882	0.973	0.434706	0.798	0.766471	0.779	0.0482353	0.973	0.424706	0.855	0.142353	1.053	0.211765	0.877	0.12	0.682	0.112941	1.033	0.0164706	0.661	0.0176471
1.078	0.231176	0.62	0.219412	0.819	0.14	0.839	0.167059	0.898	0.01	0.998	0.444118	0.819	0.779412	0.799	0.0535294	0.997	0.435882	0.878	0.147059	1.079	0.215294	0.898	0.125882	0.699	0.114118	1.059	0.0182353	0.678	0.0211765
1.105	0.230588	0.635	0.222353	0.84	0.142353	0.859	0.170588	0.921	0.00470588	1.022	0.457647	0.839	0.794706	0.819	0.0517647	1.022	0.447647	0.9	0.151765	1.105	0.221176	0.92	0.125882	0.716	0.117647	1.085	0.0158824	0.695	0.0170588
1.132	0.245294	0.651	0.237647	0.86	0.151765	0.88	0.180588	0.943	0.0123529	1.048	0.471765	0.859	0.813529	0.839	0.0570588	1.047	0.464706	0.921	0.161176	1.132	0.234706	0.943	0.135882	0.734	0.122941	1.111	0.0258824	0.712	0.0247059
1.159	0.251176	0.666	0.244706	0.88	0.15	0.901	0.183529	0.967	0.00882353	1.072	0.481176	0.88	0.83	0.859	0.0576471	1.071	0.474706	0.943	0.169412	1.16	0.235882	0.966	0.138235	0.752	0.125882	1.138	0.0264706	0.729	0.0252941
1.186	0.258824	0.682	0.254118	0.901	0.158235	0.922	0.190588	0.989	0.00882353	1.097	0.493529	0.901	0.841176	0.879	0.0594118	1.097	0.491765	0.966	0.171765	1.186	0.240588	0.99	0.144118	0.769	0.131765	1.165	0.0264706	0.746	0.0235294
1.214	0.264706	0.698	0.252941	0.922	0.16	0.944	0.192941	1.013	0.0123529	1.124	0.503529	0.921	0.858824	0.9	0.0629412	1.123	0.505294	0.989	0.186471	1.214	0.246471	1.012	0.145882	0.787	0.132941	1.192	0.0311765	0.764	0.0229412
1.242	0.272941	0.714	0.264118	0.943	0.163529	0.965	0.199412	1.036	0.00529412	1.149	0.52	0.943	0.865294	0.92	0.0576471	1.149	0.520588	1.011	0.191176	1.242	0.250588	1.035	0.15	0.806	0.134118	1.219	0.0264706	0.782	0.0182353
1.27	0.280588	0.73	0.272941	0.964	0.169412	0.988	0.205294	1.059	0.00823529	1.175	0.534118	0.964	0.884706	0.942	0.0641176	1.175	0.533529	1.034	0.198235	1.27	0.258235	1.058	0.158235	0.824	0.140588	1.248	0.0358824	0.799	0.0276471
1.298	0.290588	0.747	0.280588	0.986	0.172353	1.01	0.210588	1.082	0.00882353	1.201	0.544706	0.985	0.901176	0.962	0.0664706	1.201	0.551176	1.057	0.208824	1.298	0.267059	1.082	0.161765	0.842	0.138235	1.275	0.0370588	0.817	0.0288235
1.326	0.301176	0.763	0.291176	1.008	0.178824	1.032	0.218235	1.106	0.0111765	1.227	0.557647	1.007	0.916471	0.984	0.0694118	1.227	0.568235	1.08	0.221765	1.327	0.275294	1.106	0.165294	0.859	0.148235	1.302	0.0376471	0.835	0.0294118
1.355	0.307647	0.779	0.300588	1.029	0.184118	1.055	0.224118	1.131	0.0111765	1.254	0.566471	1.029	0.932353	1.005	0.0741176	1.254	0.585882	1.104	0.229412	1.355	0.281176	1.131	0.172353	0.879	0.15	1.331	0.0441176	0.852	0.0335294
1.384	0.316471	0.795	0.305294	1.052	0.185294	1.077	0.232353	1.154	0.0111765	1.28	0.577059	1.05	0.942353	1.026	0.0747059	1.281	0.597059	1.128	0.235882	1.384	0.285294	1.154	0.171176	0.897	0.148235	1.359	0.0388235	0.871	0.0305882
1.413	0.324118	0.813	0.316471	1.074	0.194118	1.099	0.238824	1.178	0.0135294	1.307	0.588824	1.073	0.964118	1.048	0.0764706	1.307	0.616471	1.151	0.243529	1.412	0.296471	1.179	0.178235	0.916	0.155882	1.388	0.0464706	0.889	0.0364706
1.442	0.331176	0.829	0.327647	1.096	0.200588	1.122	0.247647	1.203	0.01	1.333	0.609412	1.095	0.984118	1.07	0.0794118	1.334	0.634706	1.175	0.252353	1.443	0.302941	1.203	0.182353	0.937	0.158235	1.416	0.0464706	0.908	0.0347059
1.473	0.344118	0.846	0.336471	1.118	0.21	1.145	0.257059	1.227	0.0158824	1.362	0.618235	1.118	1.00176	1.091	0.0835294	1.361	0.651765	1.199	0.258824	1.472	0.312353	1.227	0.192941	0.955	0.162941	1.446	0.05	0.927	0.0376471
1.502	0.346471	0.863	0.341176	1.14	0.209412	1.168	0.258824	1.253	0.01	1.389	0.631765	1.14	1.02	1.114	0.0841176	1.388	0.663529	1.223	0.262353	1.502	0.311176	1.252	0.192353	0.974	0.162353	1.474	0.0458824	0.945	0.0364706
1.531	0.355294	0.88	0.358235	1.164	0.215882	1.191	0.270588	1.278	0.0141176	1.417	0.652941	1.164	1.04235	1.135	0.0847059	1.416	0.684706	1.248	0.27	1.531	0.328824	1.277	0.201176	0.993	0.167059	1.504	0.0523529	0.964	0.0388235
1.562	0.364118	0.898	0.367647	1.187	0.221176	1.215	0.275294	1.301	0.0147059	1.444	0.668824	1.185	1.06529	1.157	0.0935294	1.445	0.7	1.272	0.283529	1.561	0.336471	1.301	0.207059	1.013	0.177647	1.534	0.0582353	0.983	0.0447059
1.592	0.381765	0.915	0.378235	1.209	0.230588	1.238	0.285882	1.327	0.0141176	1.473	0.683529	1.208	1.07706	1.181	0.0923529	1.472	0.721176	1.296	0.292941	1.592	0.344118	1.327	0.214706	1.033	0.178235	1.563	0.0582353	1.002	0.0429412
1.622	0.385882	0.933	0.38	1.232	0.233529	1.262	0.29	1.352	0.0158824	1.5	0.697059	1.232	1.09765	1.202	0.0917647	1.5	0.735882	1.321	0.300588	1.623	0.35	1.351	0.215882	1.052	0.181176	1.593	0.0605882	1.022	0.0417647
1.653	0.397059	0.95	0.395294	1.255	0.237059	1.286	0.298824	1.377	0.0141176	1.528	0.715294	1.254	1.11588	1.225	0.0947059	1.528	0.758824	1.346	0.315294	1.653	0.36	1.377	0.223529	1.072	0.185294	1.623	0.0647059	1.041	0.04
1.684	0.408235	0.967	0.407647	1.278	0.245882	1.31	0.308824	1.403	0.0152941	1.557	0.734118	1.278	1.13471	1.247	0.102941	1.557	0.774706	1.371	0.324706	1.684	0.366471	1.403	0.231176	1.093	0.193529	1.653	0.0717647	1.06	0.0476471
1.714	0.418824	0.986	0.413529	1.301	0.252941	1.334	0.317647	1.429	0.0205882	1.586	0.747059	1.301	1.15824	1.271	0.102941	1.585	0.796471	1.396	0.335294	1.714	0.376471	1.428	0.236471	1.112	0.196471	1.683	0.0782353	1.079	0.0523529
1.745	0.43	1.004	0.427059	1.325	0.257059	1.358	0.324706	1.455	0.0170588	1.615	0.761765	1.325	1.17588	1.294	0.105294	1.614	0.812941	1.421	0.348824	1.745	0.384706	1.454	0.242941	1.132	0.2	1.714	0.0770588	1.099	0.0541176
1.776	0.442353	1.021	0.438235	1.349	0.268235	1.381	0.337647	1.481	0.0241176	1.644	0.779412	1.348	1.19529	1.316	0.112353	1.643	0.834706	1.446	0.36	1.776	0.394706	1.48	0.25	1.152	0.208824	1.743	0.0876471	1.119	0.0611765
1.807	0.453529	1.039	0.445294	1.372	0.271176	1.405	0.345294	1.507	0.02	1.672	0.791176	1.372	1.21	1.34	0.115294	1.672	0.852941	1.472	0.366471	1.807	0.402941	1.507	0.252941	1.172	0.205882	1.775	0.0864706	1.138	0.0582353
1.839	0.464118	1.058	0.454118	1.396	0.278235	1.431	0.358824	1.533	0.0223529	1.702	0.805882	1.395	1.23412	1.362	0.117647	1.701	0.876471	1.497	0.375882	1.838	0.411765	1.532	0.258824	1.193	0.212941	1.806	0.0882353	1.158	0.0582353
1.869	0.466471	1.075	0.459412	1.42	0.278235	1.455	0.361176	1.559	0.0211765	1.731	0.814118	1.42	1.25	1.387	0.115294	1.73	0.891765	1.523	0.383529	1.869	0.415882	1.559	0.260588	1.213	0.211176	1.836	0.0894118	1.177	0.0576471
1.901	0.484706	1.093	0.475294	1.445	0.289412	1.479	0.374706	1.585	0.0211765	1.76	0.825882	1.444	1.27176	1.409	0.118824	1.76	0.916471	1.549	0.394706	1.901	0.427059	1.585	0.273529	1.233	0.215882	1.867	0.0941176	1.198	0.0582353
1.933	0.498824	1.111	0.49	1.468	0.298235	1.504	0.386471	1.613	0.03	1.789	0.839412	1.468	1.29765	1.433	0.126471	1.788	0.942941	1.575	0.404706	1.933	0.44	1.612	0.285882	1.254	0.226471	1.898	0.101765	1.217	0.0694118
1.964	0.505882	1.13	0.500588	1.492	0.302941	1.529	0.395882	1.639	0.0288235	1.818	0.856471	1.492	1.31588	1.457	0.125882	1.818	0.964706	1.601	0.411765	1.965	0.449412	1.639	0.287647	1.275	0.225294	1.929	0.101176	1.237	0.0670588
1.996	0.52	1.149	0.512353	1.517	0.31	1.554	0.410588	1.666	0.0329412	1.848	0.875294	1.516	1.34235	1.481	0.134118	1.847	0.986471	1.627	0.425882	1.997	0.461176	1.665	0.296471	1.296	0.24	1.96	0.109412	1.258	0.0717647
2.028	0.527647	1.167	0.521176	1.542	0.318235	1.579	0.42	1.692	0.0305882	1.877	0.888824	1.54	1.36118	1.505	0.134118	1.877	1.00882	1.653	0.436471	2.029	0.471176	1.692	0.301765	1.316	0.237059	1.991	0.109412	1.278	0.0717647
2.06	0.542941	1.185	0.534118	1.566	0.329412	1.603	0.431765	1.718	0.0364706	1.907	0.913529	1.565	1.39118	1.529	0.134706	1.907	1.03529	1.679	0.448824	2.061	0.482353	1.719	0.31	1.338	0.247647	2.023	0.116471	1.298	0.0758824
2.092	0.554706	1.204	0.543529	1.59	0.328824	1.629	0.440588	1.745	0.0382353	1.937	0.927059	1.59	1.41412	1.552	0.141176	1.936	1.05176	1.706	0.457647	2.093	0.489412	1.745	0.315294	1.359	0.247647	2.056	0.12	1.318	0.0735294
2.125	0.566471	1.222	0.555294	1.616	0.338235	1.654	0.453529	1.773	0.0352941	1.967	0.948824	1.614	1.43647	1.576	0.145882	1.966	1.07412	1.732	0.468235	2.125	0.496471	1.772	0.322353	1.378	0.25	2.086	0.122353	1.339	0.0782353
2.156	0.584118	1.241	0.565294	1.64	0.350588	1.68	0.462353	1.799	0.0464706	1.997	0.969412	1.639	1.46471	1.601	0.147059	1.996	1.10118	1.759	0.481176	2.158	0.511176	1.799	0.330588	1.401	0.26	2.118	0.132941	1.359	0.08
2.189	0.590588	1.259	0.579412	1.664	0.354118	1.705	0.471176	1.827	0.0441176	2.027	0.989412	1.664	1.48824	1.624	0.149412	2.026	1.12529	1.785	0.491176	2.19	0.520588	1.827	0.339412	1.422	0.26	2.151	0.130588	1.38	0.0841176
2.222	0.606471	1.278	0.588824	1.69	0.36	1.73	0.483529	1.854	0.0464706	2.057	1.01118	1.688	1.51059	1.649	0.152353	2.056	1.14176	1.811	0.498824	2.223	0.527059	1.854	0.342941	1.443	0.267059	2.182	0.132941	1.401	0.0882353
2.254	0.620588	1.297	0.599412	1.714	0.372941	1.756	0.496471	1.881	0.0511765	2.087	1.03176	1.714	1.53941	1.673	0.161176	2.086	1.16882	1.838	0.513529	2.254	0.542353	1.881	0.352941	1.464	0.271765	2.214	0.142941	1.421	0.0923529
2.287	0.631176	1.316	0.610588	1.739	0.377059	1.781	0.511176	1.908	0.0464706	2.117	1.05059	1.738	1.56294	1.697	0.161765	2.116	1.19706	1.864	0.525294	2.287	0.55	1.908	0.358235	1.485	0.272941	2.246	0.142353	1.442	0.0888235
2.32	0.65	1.335	0.622941	1.764	0.388235	1.806	0.521176	1.935	0.0558824	2.148	1.07	1.764	1.59353	1.721	0.165882	2.147	1.22353	1.891	0.538235	2.32	0.564118	1.935	0.374118	1.506	0.282353	2.278	0.154118	1.462	0.0994118
2.353	0.664706	1.354	0.641176	1.789	0.394706	1.832	0.537647	1.963	0.0541176	2.178	1.08882	1.788	1.62059	1.746	0.167647	2.177	1.25471	1.918	0.552941	2.352	0.573529	1.962	0.384706	1.528	0.284706	2.311	0.157059	1.483	0.0988235
2.385	0.683529	1.373	0.648235	1.814	0.403529	1.858	0.547647	1.99	0.0647059	2.208	1.09882	1.813	1.64824	1.77	0.171176	2.208	1.28882	1.945	0.565294	2.386	0.587647	1.99	0.392941	1.549	0.297059	2.343	0.162941	1.504	0.104118
2.418	0.697059	1.391	0.663529	1.839	0.412353	1.884	0.559412	2.018	0.0658824	2.239	1.12588	1.838	1.67824	1.794	0.179412	2.239	1.31882	1.971	0.581176	2.418	0.602353	2.016	0.398235	1.571	0.296471	2.375	0.167647	1.525	0.110588
2.45	0.714706	1.411	0.676471	1.864	0.418235	1.909	0.578824	2.045	0.0688235	2.269	1.14588	1.862	1.70235	1.819	0.181176	2.269	1.34588	1.998	0.594118	2.452	0.608824	2.045	0.408235	1.592	0.302941	2.407	0.172353	1.545	0.107059
2.484	0.725882	1.429	0.685294	1.889	0.427647	1.935	0.591765	2.073	0.0723529	2.3	1.16471	1.888	1.73471	1.843	0.182353	2.3	1.37235	2.025	0.607647	2.485	0.624706	2.072	0.415294	1.613	0.312353	2.439	0.173529	1.567	0.112353
2.517	0.740588	1.448	0.699412	1.914	0.432353	1.96	0.604706	2.101	0.07	2.33	1.18588	1.913	1.76471	1.868	0.183529	2.33	1.40235	2.052	0.623529	2.517	0.634118	2.1	0.422353	1.635	0.315882	2.472	0.179412	1.587	0.112941
2.551	0.764118	1.467	0.712941	1.939	0.446471	1.985	0.624706	2.127	0.0817647	2.361	1.21	1.938	1.79529	1.892	0.191765	2.36	1.43	2.079	0.64	2.55	0.648235	2.127	0.435294	1.657	0.328235	2.504	0.188235	1.609	0.117647
2.582	0.772941	1.487	0.73	1.963	0.454118	2.011	0.638235	2.154	0.08	2.391	1.23647	1.963	1.82706	1.917	0.201176	2.391	1.46	2.105	0.652353	2.583	0.658824	2.154	0.442353	1.677	0.329412	2.536	0.193529	1.629	0.121765
2.616	0.786471	1.506	0.74	1.989	0.458235	2.036	0.645882	2.183	0.0805882	2.422	1.25882	1.988	1.85353	1.941	0.197059	2.421	1.48588	2.132	0.661176	2.616	0.665882	2.182	0.444706	1.698	0.332941	2.569	0.188824	1.65	0.115294
2.649	0.808824	1.525	0.761765	2.014	0.474706	2.062	0.665882	2.211	0.0917647	2.452	1.28941	2.013	1.89176	1.966	0.208235	2.452	1.52353	2.16	0.682941	2.649	0.687647	2.209	0.464706	1.721	0.342941	2.601	0.202353	1.67	0.128235
2.682	0.825294	1.544	0.771765	2.039	0.476471	2.088	0.680588	2.238	0.0911765	2.483	1.31529	2.038	1.92471	1.99	0.213529	2.483	1.54882	2.186	0.694118	2.682	0.696471	2.238	0.47	1.743	0.348235	2.633	0.200588	1.691	0.132353
2.715	0.840588	1.563	0.787059	2.064	0.494118	2.113	0.697059	2.265	0.0970588	2.514	1.33941	2.063	1.96059	2.014	0.22	2.512	1.57941	2.214	0.71	2.716	0.712353	2.265	0.480588	1.764	0.355882	2.666	0.208235	1.713	0.134118
2.749	0.855882	1.581	0.8	2.09	0.498824	2.14	0.710588	2.293	0.0988235	2.544	1.36706	2.088	1.99412	2.039	0.223529	2.543	1.61294	2.24	0.727059	2.748	0.724118	2.293	0.491176	1.785	0.358235	2.698	0.210588	1.733	0.136471
2.782	0.872941	1.601	0.817647	2.114	0.505294	2.165	0.722353	2.32	0.0982353	2.574	1.38412	2.113	2.02706	2.064	0.22	2.573	1.63353	2.268	0.737647	2.782	0.735294	2.32	0.501765	1.806	0.363529	2.73	0.211176	1.754	0.139412
2.815	0.894706	1.62	0.834118	2.14	0.517647	2.191	0.745882	2.347	0.105882	2.605	1.41235	2.138	2.06706	2.088	0.228824	2.604	1.67176	2.295	0.761176	2.814	0.75	2.347	0.515294	1.828	0.368824	2.763	0.223529	1.774	0.145882
2.848	0.913529	1.639	0.847647	2.165	0.527647	2.217	0.761176	2.376	0.111176	2.635	1.42824	2.164	2.10176	2.113	0.23	2.635	1.70882	2.322	0.774706	2.848	0.761765	2.375	0.521176	1.85	0.378235	2.795	0.227647	1.796	0.148824
2.881	0.926471	1.658	0.861176	2.19	0.540588	2.243	0.781176	2.403	0.117647	2.667	1.45706	2.189	2.14	2.137	0.237059	2.666	1.73765	2.348	0.787059	2.881	0.778824	2.402	0.530588	1.871	0.383529	2.828	0.233529	1.816	0.154706
2.914	0.945882	1.677	0.877647	2.215	0.549412	2.268	0.800588	2.43	0.12	2.696	1.47941	2.214	2.17588	2.162	0.242353	2.696	1.77824	2.374	0.806471	2.913	0.79	2.43	0.540588	1.892	0.383529	2.861	0.238235	1.838	0.155294
2.947	0.968235	1.696	0.891176	2.241	0.557059	2.294	0.818824	2.458	0.123529	2.729	1.49941	2.239	2.21471	2.186	0.244118	2.727	1.81529	2.402	0.824706	2.947	0.808824	2.458	0.550588	1.913	0.400588	2.893	0.246471	1.858	0.161176
2.98	0.985882	1.715	0.908824	2.265	0.567059	2.32	0.839412	2.485	0.125294	2.758	1.51882	2.265	2.25294	2.21	0.251765	2.757	1.85235	2.429	0.842941	2.979	0.822941	2.485	0.563529	1.935	0.404706	2.925	0.250588	1.878	0.165882
3.012	1.00706	1.734	0.917059	2.29	0.572941	2.345	0.855882	2.513	0.127059	2.788	1.53824	2.288	2.28588	2.235	0.248824	2.788	1.88235	2.456	0.852353	3.012	0.831765	2.513	0.572353	1.957	0.41	2.956	0.248235	1.9	0.164118
3.045	1.02529	1.753	0.942941	2.315	0.59	2.371	0.879412	2.54	0.139412	2.818	1.56706	2.313	2.33118	2.259	0.266471	2.817	1.92471	2.482	0.873529	3.044	0.85	2.539	0.584706	1.977	0.424706	2.989	0.265882	1.919	0.177647
3.076	1.04	1.771	0.962353	2.34	0.596471	2.396	0.897647	2.567	0.141176	2.848	1.59647	2.338	2.37118	2.284	0.265294	2.848	1.96059	2.509	0.888235	3.077	0.86	2.567	0.595294	1.998	0.427647	3.022	0.261765	1.941	0.177059
3.109	1.06235	1.791	0.978235	2.365	0.607059	2.422	0.913529	2.594	0.146471	2.879	1.62529	2.363	2.41176	2.307	0.271176	2.879	1.99353	2.535	0.902353	3.11	0.875882	2.593	0.609412	2.02	0.438235	3.053	0.27	1.961	0.180588
3.142	1.08412	1.809	0.999412	2.389	0.614706	2.448	0.931176	2.622	0.151765	2.909	1.65647	2.388	2.45235	2.332	0.283529	2.909	2.02941	2.562	0.923529	3.142	0.890588	2.621	0.622353	2.041	0.449412	3.086	0.274706	1.982	0.190588
3.174	1.09294	1.828	1.01588	2.414	0.622941	2.472	0.944118	2.649	0.15	2.94	1.68176	2.411	2.48824	2.356	0.279412	2.939	2.06059	2.589	0.931176	3.175	0.901765	2.648	0.627059	2.062	0.451176	3.117	0.271765	2.004	0.182941
3.207	1.12176	1.846	1.03529	2.439	0.638824	2.497	0.967059	2.676	0.165294	2.97	1.72118	2.437	2.53706	2.381	0.294118	2.969	2.10059	2.616	0.953529	3.206	0.921765	2.675	0.646471	2.084	0.463529	3.149	0.284118	2.022	0.194706
3.239	1.13941	1.864	1.05235	2.463	0.642941	2.522	0.98	2.703	0.161765	3	1.74235	2.461	2.57588	2.404	0.292353	2.999	2.13	2.642	0.962941	3.239	0.931765	2.703	0.656471	2.105	0.465294	3.181	0.278235	2.044	0.195294
3.271	1.16176	1.883	1.06647	2.488	0.654706	2.547	0.994706	2.73	0.167059	3.029	1.76706	2.485	2.61353	2.428	0.298235	3.029	2.16882	2.668	0.978235	3.271	0.946471	2.73	0.665294	2.126	0.471176	3.212	0.29	2.064	0.199412
3.303	1.18353	1.901	1.08529	2.512	0.667647	2.572	1.01941	2.757	0.171176	3.059	1.79706	2.509	2.65882	2.452	0.307059	3.058	2.20765	2.694	0.992941	3.304	0.960588	2.756	0.677059	2.147	0.477059	3.244	0.295882	2.084	0.208235
3.335	1.20059	1.92	1.10353	2.537	0.684118	2.598	1.04294	2.784	0.178235	3.088	1.81941	2.534	2.70118	2.476	0.313529	3.087	2.24176	2.721	1.00353	3.336	0.978235	2.783	0.682353	2.167	0.485294	3.275	0.300588	2.105	0.208824
3.367	1.22353	1.939	1.12118	2.561	0.695882	2.622	1.06647	2.81	0.183529	3.117	1.84824	2.558	2.74529	2.499	0.321176	3.117	2.29	2.746	1.02353	3.368	0.998824	2.81	0.700588	2.188	0.492353	3.307	0.309412	2.125	0.218235
3.399	1.24235	1.957	1.13824	2.586	0.700588	2.647	1.08471	2.837	0.183529	3.147	1.86882	2.583	2.78294	2.523	0.319412	3.145	2.32765	2.772	1.03647	3.399	1.01	2.837	0.707647	2.209	0.499412	3.338	0.314706	2.145	0.221176
3.431	1.26529	1.976	1.15471	2.61	0.71	2.672	1.10588	2.863	0.187647	3.177	1.89471	2.608	2.82412	2.547	0.326471	3.175	2.36765	2.799	1.04647	3.431	1.02471	2.863	0.718235	2.23	0.511176	3.369	0.320588	2.165	0.225882
3.462	1.28882	1.994	1.17	2.635	0.717647	2.697	1.12529	2.89	0.188824	3.204	1.92176	2.632	2.87059	2.57	0.325882	3.205	2.40941	2.825	1.06059	3.462	1.03941	2.89	0.729412	2.251	0.512941	3.4	0.322353	2.185	0.225294
3.494	1.30824	2.012	1.19235	2.658	0.731765	2.721	1.15529	2.916	0.202941	3.234	1.94706	2.656	2.91294	2.594	0.332941	3.234	2.45118	2.851	1.07588	3.494	1.05588	2.916	0.739412	2.27	0.528824	3.431	0.331176	2.206	0.234706
3.525	1.32529	2.03	1.21529	2.682	0.742941	2.746	1.17294	2.942	0.205294	3.262	1.98294	2.68	2.95941	2.617	0.341765	3.263	2.49706	2.876	1.09412	3.525	1.07176	2.942	0.758824	2.291	0.533529	3.462	0.335294	2.225	0.242353
3.556	1.34824	2.048	1.23294	2.706	0.753529	2.771	1.19	2.968	0.210588	3.292	2.01059	2.703	3.00706	2.641	0.347059	3.292	2.53412	2.901	1.10706	3.557	1.08353	2.968	0.770588	2.311	0.548824	3.493	0.335294	2.245	0.241765
3.588	1.36824	2.066	1.25529	2.73	0.764118	2.795	1.21235	2.995	0.220588	3.322	2.03588	2.727	3.05353	2.664	0.355294	3.322	2.57765	2.927	1.12412	3.588	1.09824	2.994	0.782941	2.331	0.560588	3.524	0.346471	2.265	0.247647
3.618	1.38353	2.084	1.27529	2.753	0.770588	2.819	1.23176	3.02	0.218824	3.35	2.06647	2.751	3.09706	2.687	0.354118	3.35	2.62235	2.952	1.14	3.62	1.11235	3.021	0.791765	2.352	0.564706	3.554	0.346471	2.284	0.245882
3.65	1.40529	2.102	1.29118	2.776	0.787059	2.844	1.25353	3.046	0.23	3.379	2.08588	2.774	3.13941	2.71	0.36	3.379	2.65882	2.978	1.15941	3.651	1.12529	3.046	0.805294	2.372	0.574118	3.584	0.356471	2.303	0.251765
3.68	1.43118	2.119	1.31765	2.8	0.798824	2.867	1.28118	3.073	0.238824	3.407	2.11176	2.798	3.19176	2.733	0.371765	3.408	2.70118	3.002	1.17941	3.681	1.14353	3.072	0.823529	2.392	0.581176	3.615	0.359412	2.324	0.261176
3.711	1.45235	2.137	1.33412	2.823	0.808824	2.891	1.30059	3.098	0.238235	3.437	2.13412	2.821	3.23471	2.755	0.371765	3.437	2.73529	3.028	1.19353	3.712	1.15588	3.097	0.831765	2.412	0.587647	3.644	0.367059	2.343	0.261176
3.742	1.47471	2.154	1.35471	2.847	0.824118	2.913	1.32824	3.123	0.249412	3.465	2.16588	2.845	3.28235	2.778	0.386471	3.465	2.77706	3.053	1.21706	3.742	1.17588	3.122	0.850588	2.431	0.6	3.674	0.377059	2.362	0.271765
3.772	1.49412	2.172	1.37941	2.87	0.831765	2.937	1.35059	3.149	0.252941	3.493	2.18588	2.868	3.32588	2.801	0.392941	3.493	2.82118	3.077	1.23118	3.772	1.19176	3.148	0.852941	2.451	0.606471	3.704	0.377647	2.381	0.270588
3.802	1.51294	2.19	1.39294	2.892	0.844706	2.961	1.37118	3.174	0.255882	3.521	2.20647	2.891	3.37235	2.823	0.393529	3.52	2.86412	3.102	1.24882	3.802	1.20882	3.173	0.870588	2.471	0.612941	3.734	0.388235	2.399	0.278235
3.832	1.53059	2.206	1.40882	2.915	0.851765	2.984	1.39059	3.199	0.258824	3.549	2.23294	2.913	3.41588	2.846	0.394706	3.548	2.91059	3.126	1.26	3.832	1.22176	3.198	0.876471	2.491	0.615294	3.763	0.387059	2.419	0.279412
3.862	1.55941	2.224	1.42765	2.938	0.864706	3.008	1.41941	3.224	0.267059	3.577	2.26588	2.936	3.46647	2.868	0.404118	3.575	2.95882	3.151	1.27647	3.861	1.24235	3.223	0.891765	2.511	0.630588	3.792	0.395294	2.437	0.282941
3.892	1.58118	2.241	1.45	2.96	0.877647	3.032	1.44412	3.249	0.274118	3.604	2.30529	2.958	3.52176	2.889	0.411765	3.602	3.00353	3.175	1.29235	3.891	1.25941	3.248	0.908824	2.53	0.641765	3.821	0.404118	2.456	0.291176
3.921	1.60294	2.259	1.46765	2.983	0.885294	3.055	1.47059	3.273	0.279412	3.632	2.34706	2.981	3.56588	2.912	0.412941	3.63	3.04824	3.198	1.30765	3.921	1.27294	3.273	0.915882	2.548	0.649412	3.85	0.402353	2.475	0.294118
3.951	1.62118	2.276	1.48471	3.006	0.898235	3.078	1.49	3.297	0.29	3.659	2.38529	3.003	3.61176	2.934	0.422941	3.657	3.09529	3.222	1.32529	3.95	1.29176	3.297	0.931765	2.567	0.657059	3.879	0.41	2.494	0.297059
3.979	1.63529	2.292	1.50706	3.028	0.906471	3.1	1.51	3.322	0.287059	3.685	2.42471	3.026	3.66059	2.955	0.426471	3.683	3.13706	3.246	1.34294	3.979	1.30471	3.321	0.941765	2.587	0.666471	3.907	0.408824	2.512	0.304706
4.007	1.66235	2.309	1.52765	3.05	0.920588	3.123	1.53824	3.346	0.297059	3.712	2.46529	3.047	3.70882	2.976	0.431765	3.71	3.18824	3.27	1.35765	4.008	1.32294	3.345	0.96	2.605	0.682941	3.936	0.42	2.531	0.308235
4.036	1.68588	2.325	1.55353	3.071	0.931765	3.145	1.56824	3.37	0.304118	3.739	2.50529	3.07	3.76	2.998	0.442941	3.737	3.24	3.294	1.38353	4.036	1.34353	3.369	0.977059	2.624	0.698824	3.964	0.427647	2.548	0.314118
4.065	1.70176	2.341	1.57059	3.093	0.937647	3.167	1.58471	3.394	0.302941	3.764	2.52294	3.09	3.79647	3.019	0.436471	3.763	3.27706	3.316	1.39765	4.065	1.34882	3.393	0.983529	2.642	0.697059	3.992	0.424118	2.567	0.311176
4.093	1.72706	2.357	1.59706	3.114	0.951176	3.189	1.61176	3.417	0.314118	3.791	2.54941	3.113	3.84765	3.04	0.446471	3.789	3.32059	3.34	1.42118	4.094	1.36824	3.416	1	2.661	0.707059	4.02	0.434706	2.583	0.320588
4.121	1.75176	2.374	1.62471	3.136	0.961176	3.211	1.64294	3.441	0.316471	3.817	2.57529	3.135	3.88765	3.061	0.452353	3.815	3.36	3.363	1.44471	4.121	1.38529	3.44	1.01471	2.679	0.714706	4.047	0.442353	2.602	0.325882
4.149	1.77353	2.389	1.64765	3.157	0.972353	3.232	1.66529	3.464	0.325882	3.842	2.59765	3.154	3.92765	3.081	0.457059	3.841	3.39941	3.385	1.46471	4.149	1.39941	3.463	1.02824	2.697	0.725882	4.075	0.449412	2.619	0.329412
4.176	1.79647	2.406	1.67471	3.178	0.982353	3.253	1.68765	3.487	0.33	3.867	2.62059	3.176	3.96941	3.102	0.459412	3.866	3.43824	3.408	1.48176	4.176	1.41588	3.486	1.03471	2.715	0.728824	4.101	0.451176	2.637	0.328235
4.203	1.81824	2.421	1.69529	3.199	0.992941	3.274	1.71176	3.51	0.33	3.893	2.64176	3.196	4.01176	3.122	0.458235	3.892	3.48176	3.43	1.50176	4.204	1.42706	3.509	1.04353	2.733	0.737059	4.128	0.458824	2.655	0.333529
4.231	1.84765	2.436	1.72471	3.22	1.01	3.296	1.74412	3.532	0.35	3.919	2.68059	3.217	4.06353	3.142	0.473529	3.917	3.53588	3.453	1.52765	4.231	1.45353	3.531	1.06647	2.75	0.750588	4.154	0.471765	2.671	0.343529
4.258	1.86412	2.452	1.73882	3.24	1.01176	3.317	1.76235	3.555	0.347647	3.944	2.70647	3.237	4.10235	3.162	0.474706	3.942	3.58412	3.474	1.53412	4.259	1.46529	3.554	1.07294	2.768	0.750588	4.181	0.470588	2.689	0.340588
4.285	1.88529	2.468	1.75941	3.261	1.02765	3.339	1.78471	3.577	0.358235	3.968	2.74059	3.258	4.15294	3.182	0.481765	3.968	3.62647	3.496	1.55	4.285	1.48176	3.576	1.09	2.786	0.762353	4.208	0.48	2.706	0.347059
4.311	1.91059	2.483	1.77647	3.281	1.03353	3.36	1.81294	3.599	0.361176	3.993	2.78353	3.278	4.19471	3.202	0.485882	3.992	3.67	3.518	1.56706	4.312	1.49588	3.598	1.10059	2.803	0.771176	4.233	0.481176	2.722	0.352353
4.337	1.93529	2.499	1.79294	3.3	1.05059	3.379	1.83882	3.621	0.372353	4.016	2.82647	3.298	4.24235	3.221	0.493529	4.016	3.71235	3.539	1.58059	4.338	1.51529	3.621	1.11824	2.82	0.785294	4.259	0.486471	2.739	0.357059
4.364	1.95824	2.513	1.81294	3.321	1.06	3.4	1.87059	3.643	0.380588	4.04	2.87529	3.318	4.29471	3.24	0.504706	4.04	3.75647	3.561	1.6	4.364	1.53353	3.642	1.13235	2.837	0.795294	4.285	0.497647	2.755	0.370588
4.389	1.98176	2.528	1.82588	3.34	1.07	3.42	1.89412	3.665	0.382353	4.064	2.91824	3.336	4.33059	3.26	0.503529	4.064	3.80353	3.582	1.61	4.389	1.54529	3.664	1.14412	2.853	0.804706	4.311	0.498235	2.772	0.367647
4.414	2.00059	2.543	1.84235	3.359	1.08	3.44	1.91529	3.686	0.388235	4.088	2.96353	3.356	4.37118	3.278	0.510588	4.087	3.84706	3.603	1.62118	4.415	1.55765	3.685	1.15471	2.87	0.82	4.335	0.504118	2.788	0.372353
4.439	2.02706	2.558	1.86765	3.379	1.08882	3.459	1.94294	3.707	0.390588	4.111	3.00706	3.374	4.40824	3.297	0.510588	4.109	3.89765	3.623	1.63882	4.44	1.57471	3.706	1.17118	2.886	0.822941	4.36	0.506471	2.803	0.377059
4.464	2.05294	2.572	1.88471	3.397	1.09882	3.478	1.96	3.728	0.395882	4.134	3.03294	3.394	4.44824	3.316	0.511176	4.133	3.93412	3.643	1.65118	4.465	1.58941	3.727	1.17706	2.903	0.828824	4.384	0.512353	2.819	0.375882
4.488	2.07529	2.586	1.91706	3.416	1.10765	3.498	1.98706	3.749	0.400588	4.157	3.05765	3.413	4.48706	3.334	0.518824	4.156	3.97529	3.662	1.67412	4.489	1.60588	3.747	1.19588	2.919	0.835882	4.409	0.519412	2.835	0.387647
4.513	2.1	2.6	1.94235	3.435	1.11647	3.517	2.00647	3.769	0.398824	4.18	3.07824	3.431	4.52176	3.353	0.519412	4.178	4.01647	3.683	1.69059	4.514	1.61824	3.768	1.20353	2.935	0.844706	4.432	0.521176	2.851	0.382941
4.537	2.12176	2.614	1.97	3.453	1.12706	3.535	2.03235	3.789	0.405294	4.202	3.09706	3.449	4.56118	3.37	0.525294	4.2	4.05471	3.702	1.71	4.538	1.63353	3.788	1.21529	2.951	0.851765	4.456	0.525882	2.865	0.391765
4.562	2.14176	2.628	1.99588	3.472	1.13	3.555	2.05176	3.809	0.404118	4.225	3.11471	3.469	4.59824	3.388	0.525294	4.223	4.09882	3.722	1.72824	4.562	1.64588	3.808	1.21647	2.966	0.855294	4.48	0.523529	2.882	0.392353
4.586	2.16235	2.641	2.01824	3.489	1.14294	3.573	2.07647	3.828	0.414118	4.247	3.13471	3.485	4.64118	3.405	0.531765	4.245	4.13941	3.742	1.74353	4.586	1.65882	3.827	1.23294	2.982	0.865294	4.503	0.526471	2.896	0.394706
4.609	2.18529	2.654	2.04235	3.507	1.14882	3.592	2.10235	3.848	0.418235	4.268	3.15706	3.504	4.68235	3.423	0.54	4.266	4.18941	3.761	1.76118	4.609	1.67529	3.847	1.24235	2.998	0.870588	4.526	0.531176	2.91	0.4
4.632	2.20294	2.668	2.06	3.525	1.16118	3.61	2.12118	3.867	0.421765	4.29	3.17941	3.522	4.72235	3.44	0.542353	4.288	4.23059	3.781	1.77588	4.632	1.68647	3.866	1.25353	3.012	0.878824	4.548	0.535882	2.925	0.4
4.654	2.22235	2.681	2.07765	3.543	1.17176	3.627	2.15	3.886	0.431176	4.311	3.19706	3.54	4.76294	3.457	0.548235	4.31	4.26941	3.799	1.79412	4.655	1.70059	3.885	1.26706	3.027	0.89	4.571	0.545882	2.939	0.411176
4.677	2.24059	2.694	2.09059	3.56	1.17824	3.644	2.16765	3.905	0.431176	4.332	3.21588	3.557	4.80294	3.473	0.543529	4.33	4.30118	3.817	1.80353	4.678	1.71059	3.904	1.27353	3.041	0.894706	4.593	0.546471	2.954	0.41
4.699	2.26235	2.707	2.10118	3.576	1.18588	3.662	2.19235	3.923	0.442353	4.352	3.23824	3.573	4.84529	3.49	0.554118	4.351	4.34	3.835	1.82059	4.7	1.72471	3.923	1.28706	3.055	0.901765	4.615	0.557059	2.967	0.418824
4.721	2.27941	2.719	2.11588	3.593	1.19529	3.679	2.21941	3.941	0.445294	4.372	3.27118	3.591	4.87882	3.506	0.557059	4.371	4.38706	3.853	1.83706	4.722	1.73471	3.941	1.30059	3.07	0.910588	4.637	0.567647	2.981	0.421176
4.743	2.29588	2.732	2.13118	3.609	1.20471	3.694	2.24059	3.959	0.454118	4.392	3.30294	3.606	4.90353	3.522	0.558235	4.391	4.43	3.871	1.84412	4.744	1.74118	3.959	1.31118	3.083	0.920588	4.657	0.573529	2.995	0.425294
4.764	2.31706	2.744	2.15353	3.626	1.21588	3.71	2.27294	3.977	0.457647	4.412	3.34412	3.622	4.93353	3.538	0.562353	4.411	4.47706	3.887	1.85941	4.765	1.75941	3.977	1.32588	3.097	0.927647	4.679	0.582941	3.008	0.435294
4.784	2.33882	2.755	2.16824	3.641	1.22529	3.727	2.29235	3.995	0.458235	4.432	3.37706	3.638	4.96	3.554	0.562353	4.43	4.51235	3.904	1.86471	4.785	1.77059	3.995	1.33118	3.11	0.930588	4.7	0.582941	3.022	0.434118
4.805	2.35882	2.767	2.18353	3.657	1.23353	3.743	2.31235	4.011	0.464706	4.451	3.40647	3.654	4.98941	3.568	0.567059	4.449	4.55059	3.921	1.87647	4.806	1.78471	4.011	1.34588	3.124	0.937059	4.719	0.590588	3.035	0.442353
4.825	2.37588	2.779	2.20176	3.672	1.24294	3.758	2.32941	4.03	0.457059	4.469	3.43353	3.67	5.02	3.584	0.568824	4.467	4.58824	3.938	1.87882	4.825	1.79412	4.029	1.35471	3.137	0.942941	4.739	0.588824	3.047	0.437059
4.846	2.39471	2.791	2.22176	3.688	1.25118	3.774	2.34882	4.046	0.462941	4.488	3.44824	3.685	5.04941	3.598	0.573529	4.487	4.62176	3.954	1.88294	4.846	1.80353	4.045	1.36588	3.15	0.954118	4.758	0.590588	3.06	0.445882
4.865	2.41118	2.802	2.24176	3.703	1.25471	3.79	2.36471	4.062	0.465882	4.507	3.47235	3.7	5.08588	3.613	0.581176	4.504	4.66059	3.97	1.89	4.865	1.81824	4.062	1.37118	3.162	0.958824	4.778	0.588824	3.072	0.450588
4.885	2.42294	2.813	2.25471	3.717	1.26294	3.805	2.38412	4.078	0.464706	4.525	3.48059	3.715	5.11824	3.628	0.578235	4.523	4.69647	3.986	1.89353	4.884	1.82353	4.078	1.38235	3.175	0.964118	4.797	0.581176	3.084	0.446471
4.904	2.44294	2.825	2.26941	3.732	1.27059	3.82	2.40882	4.094	0.477059	4.542	3.49176	3.73	5.15412	3.641	0.59	4.541	4.73647	4.003	1.90765	4.904	1.84118	4.093	1.39529	3.188	0.974706	4.816	0.588235	3.097	0.453529
4.922	2.45471	2.836	2.28235	3.746	1.27412	3.835	2.42647	4.11	0.476471	4.56	3.50118	3.744	5.18765	3.656	0.591765	4.559	4.77353	4.017	1.91941	4.922	1.84824	4.11	1.40235	3.2	0.978235	4.835	0.586471	3.108	0.454706
4.941	2.46412	2.847	2.28706	3.76	1.28	3.85	2.44529	4.125	0.479412	4.577	3.49471	3.758	5.21294	3.669	0.592941	4.575	4.80588	4.033	1.92706	4.941	1.85353	4.124	1.40882	3.212	0.982941	4.852	0.584706	3.12	0.455882
4.959	2.47882	2.858	2.3	3.774	1.28882	3.863	2.47059	4.14	0.484706	4.593	3.50471	3.771	5.25294	3.683	0.596471	4.593	4.83882	4.047	1.94529	4.959	1.86471	4.139	1.41706	3.224	0.984118	4.871	0.589412	3.131	0.461765
4.977	2.48941	2.869	2.30294	3.787	1.29176	3.877	2.48941	4.155	0.491176	4.61	3.50824	3.784	5.28176	3.696	0.6	4.609	4.86588	4.062	1.95706	4.978	1.87294	4.154	1.42471	3.234	0.989412	4.888	0.589412	3.142	0.463529
4.994	2.50412	2.879	2.31353	3.8	1.30294	3.891	2.51471	4.169	0.498235	4.626	3.52235	3.798	5.30765	3.708	0.603529	4.626	4.90353	4.076	1.97588	4.994	1.88294	4.169	1.43941	3.247	0.992353	4.905	0.605882	3.153	0.470588
5.011	2.51471	2.888	2.31824	3.813	1.30118	3.904	2.54059	4.184	0.494706	4.641	3.53471	3.81	5.32	3.721	0.600588	4.642	4.93706	4.089	1.98706	5.012	1.88412	4.183	1.44059	3.257	0.991176	4.922	0.606471	3.164	0.470588
5.028	2.52588	2.898	2.32882	3.825	1.30824	3.917	2.56765	4.197	0.504118	4.657	3.55941	3.824	5.33882	3.734	0.600588	4.657	4.97294	4.103	2.00235	5.029	1.89471	4.197	1.45294	3.269	1.00176	4.937	0.619412	3.174	0.474118
5.044	2.54059	2.905	2.33882	3.838	1.31647	3.93	2.59353	4.212	0.502941	4.671	3.59118	3.837	5.35529	3.745	0.606471	4.671	5.00353	4.117	2.01176	5.045	1.90353	4.211	1.45941	3.279	1.00235	4.954	0.621765	3.184	0.475882
5.06	2.55353	2.913	2.34471	3.85	1.32118	3.942	2.61353	4.225	0.505882	4.687	3.61647	3.849	5.36588	3.757	0.602353	4.686	5.03118	4.13	2.01824	5.061	1.91	4.224	1.46588	3.289	1.00176	4.969	0.627647	3.195	0.475882
5.076	2.57	2.92	2.35882	3.862	1.32882	3.954	2.63529	4.237	0.509412	4.702	3.64294	3.861	5.39059	3.769	0.608824	4.701	5.05706	4.143	2.02529	5.076	1.92294	4.237	1.47706	3.299	1.00882	4.985	0.635882	3.204	0.481765
5.091	2.57882	2.928	2.36412	3.874	1.32647	3.965	2.64471	4.25	0.504118	4.716	3.65706	3.872	5.39176	3.781	0.603529	4.714	5.06882	4.155	2.02059	5.092	1.92118	4.25	1.47647	3.309	1.00706	5	0.629412	3.213	0.48
5.105	2.59	2.937	2.38529	3.885	1.33588	3.977	2.65941	4.263	0.512353	4.731	3.68353	3.883	5.42294	3.791	0.614706	4.729	5.09294	4.167	2.02647	5.107	1.93235	4.262	1.48941	3.319	1.01706	5.015	0.64	3.223	0.49
5.12	2.59765	2.945	2.39706	3.896	1.34118	3.988	2.66941	4.276	0.511176	4.745	3.69176	3.895	5.44	3.802	0.615882	4.742	5.11235	4.178	2.03118	5.122	1.93353	4.274	1.49353	3.328	1.01353	5.029	0.633529	3.232	0.487647
5.136	2.60294	2.953	2.40059	3.907	1.34235	3.999	2.67353	4.287	0.518235	4.758	3.68824	3.906	5.45706	3.812	0.614706	4.757	5.12647	4.19	2.02882	5.136	1.93882	4.286	1.49647	3.337	1.01882	5.043	0.626471	3.242	0.486471
5.149	2.61059	2.963	2.41529	3.918	1.34471	4.01	2.68294	4.298	0.518235	4.771	3.69294	3.917	5.48471	3.824	0.621176	4.769	5.15059	4.202	2.03882	5.15	1.94765	4.298	1.50706	3.347	1.02235	5.057	0.628824	3.249	0.491765
5.163	2.61882	2.971	2.41706	3.928	1.35176	4.021	2.68588	4.309	0.521176	4.783	3.68294	3.926	5.49294	3.832	0.621176	4.782	5.16588	4.212	2.04118	5.164	1.95235	4.309	1.51118	3.355	1.02294	5.07	0.618235	3.259	0.491176
5.176	2.62412	2.98	2.41941	3.938	1.35412	4.031	2.69471	4.32	0.527059	4.795	3.67706	3.935	5.51529	3.842	0.624706	4.793	5.18176	4.222	2.05118	5.177	1.95471	4.32	1.51706	3.364	1.02353	5.083	0.621765	3.267	0.497059
5.189	2.63	2.987	2.42	3.948	1.35059	4.041	2.70059	4.331	0.528824	4.807	3.67706	3.946	5.52824	3.852	0.628235	4.804	5.19294	4.233	2.05176	5.19	1.95765	4.331	1.51471	3.372	1.02353	5.096	0.614118	3.274	0.494706
5.203	2.63765	2.995	2.41706	3.956	1.35647	4.051	2.70471	4.341	0.531176	4.819	3.67294	3.955	5.54059	3.861	0.628235	4.816	5.20118	4.244	2.05294	5.203	1.95824	4.341	1.51941	3.379	1.02412	5.108	0.618824	3.282	0.495882
5.215	2.64588	3.002	2.42294	3.965	1.35824	4.06	2.71588	4.351	0.532941	4.83	3.67294	3.963	5.54882	3.87	0.631765	4.827	5.21824	4.253	2.06412	5.214	1.96412	4.351	1.52353	3.387	1.02588	5.12	0.620588	3.289	0.501176
5.226	2.64941	3.008	2.42	3.975	1.35294	4.07	2.72294	4.361	0.535882	4.841	3.66882	3.972	5.55	3.878	0.622353	4.838	5.23	4.263	2.05941	5.226	1.96353	4.361	1.52235	3.395	1.02529	5.131	0.618824	3.297	0.491765
5.237	2.65765	3.014	2.42471	3.982	1.36	4.078	2.73118	4.37	0.540588	4.85	3.67176	3.981	5.55824	3.886	0.631176	4.848	5.24941	4.273	2.06941	5.237	1.97353	4.37	1.53059	3.402	1.02706	5.143	0.63	3.304	0.497059
5.249	2.65176	3.02	2.41765	3.99	1.34941	4.087	2.73235	4.379	0.532941	4.861	3.65941	3.989	5.54588	3.895	0.624118	4.858	5.26235	4.28	2.06353	5.249	1.96529	4.379	1.52412	3.409	1.02176	5.153	0.626471	3.311	0.491176
5.26	2.66412	3.027	2.41941	3.999	1.35412	4.097	2.73471	4.388	0.541176	4.87	3.65118	3.997	5.55353	3.902	0.63	4.868	5.27824	4.29	2.07412	5.259	1.97765	4.387	1.53353	3.416	1.03235	5.164	0.64	3.317	0.494118
5.269	2.66176	3.031	2.41529	4.006	1.34529	4.105	2.72765	4.396	0.534706	4.88	3.63941	4.005	5.54294	3.91	0.624118	4.877	5.27647	4.297	2.07235	5.27	1.97	4.396	1.52941	3.422	1.02118	5.174	0.640588	3.323	0.488824
5.279	2.66529	3.037	2.41824	4.014	1.35	4.112	2.72	4.404	0.537059	4.888	3.63588	4.012	5.54647	3.917	0.623529	4.887	5.27706	4.305	2.07765	5.279	1.97235	4.404	1.53353	3.428	1.02588	5.183	0.645294	3.33	0.49
5.289	2.66765	3.042	2.42235	4.02	1.34941	4.12	2.70706	4.412	0.542353	4.897	3.63353	4.019	5.54824	3.924	0.632941	4.895	5.28	4.313	2.08059	5.289	1.97647	4.412	1.53529	3.434	1.02588	5.193	0.651176	3.335	0.498235
5.298	2.66588	3.048	2.41588	4.028	1.34647	4.127	2.69471	4.419	0.544118	4.907	3.62941	4.026	5.54824	3.93	0.626471	4.903	5.27647	4.32	2.07824	5.298	1.97294	4.419	1.53	3.44	1.02471	5.201	0.646471	3.341	0.492353
5.306	2.66471	3.053	2.41882	4.035	1.34647	4.134	2.68647	4.426	0.544706	4.915	3.62706	4.033	5.55235	3.937	0.63	4.911	5.26765	4.327	2.07882	5.306	1.97235	4.426	1.53235	3.445	1.02471	5.21	0.65	3.345	0.494118
5.314	2.66529	3.057	2.41588	4.041	1.34588	4.14	2.67	4.433	0.544706	4.924	3.62706	4.04	5.54059	3.943	0.625882	4.918	5.25706	4.334	2.07176	5.314	1.97059	4.433	1.53	3.45	1.02412	5.218	0.638824	3.351	0.489412
5.323	2.65882	3.062	2.40765	4.047	1.34	4.147	2.65647	4.44	0.539412	4.931	3.62118	4.046	5.52647	3.948	0.618235	4.927	5.23588	4.34	2.06706	5.323	1.96412	4.439	1.52412	3.455	1.01941	5.227	0.633529	3.356	0.486471
5.331	2.65941	3.066	2.40941	4.052	1.34176	4.15	2.64235	4.446	0.543529	4.938	3.62529	4.052	5.52235	3.954	0.621176	4.933	5.22412	4.346	2.06471	5.331	1.96235	4.446	1.52412	3.461	1.01706	5.233	0.627059	3.36	0.490588
5.338	2.66412	3.07	2.40235	4.057	1.34118	4.155	2.63059	4.452	0.541765	4.944	3.62588	4.057	5.51471	3.959	0.62	4.94	5.20588	4.352	2.05412	5.337	1.95941	4.452	1.52176	3.464	1.02	5.241	0.628235	3.365	0.486471
5.344	2.66059	3.074	2.40176	4.062	1.34235	4.16	2.61765	4.457	0.545294	4.95	3.62882	4.062	5.50882	3.963	0.621176	4.947	5.19353	4.358	2.05647	5.344	1.96059	4.457	1.52059	3.469	1.02	5.248	0.625882	3.368	0.491765
5.351	2.65706	3.079	2.38353	4.067	1.33176	4.165	2.59588	4.462	0.534706	4.956	3.61706	4.066	5.48118	3.968	0.614118	4.954	5.17882	4.362	2.04176	5.351	1.94824	4.462	1.50824	3.472	1.00765	5.253	0.618824	3.372	0.480588
5.357	2.65706	3.082	2.38235	4.071	1.33706	4.169	2.58706	4.467	0.542941	4.961	3.61412	4.071	5.47647	3.972	0.621176	4.96	5.17824	4.368	2.04059	5.357	1.95471	4.467	1.51235	3.477	1.01176	5.259	0.625882	3.376	0.484118
5.362	2.64706	3.084	2.36706	4.075	1.32706	4.173	2.56941	4.471	0.537059	4.967	3.59176	4.074	5.45706	3.976	0.619412	4.966	5.16647	4.372	2.03	5.362	1.94294	4.472	1.50588	3.48	1.00294	5.264	0.62	3.379	0.482353
5.367	2.64765	3.086	2.35176	4.078	1.32059	4.177	2.55235	4.476	0.533529	4.971	3.56529	4.078	5.44294	3.979	0.615882	4.971	5.15588	4.376	2.02647	5.367	1.93882	4.476	1.50471	3.483	1.00647	5.269	0.623529	3.383	0.477647
5.372	2.63824	3.089	2.34	4.082	1.31	4.181	2.53824	4.479	0.534706	4.975	3.53588	4.082	5.42647	3.983	0.617059	4.977	5.13941	4.38	2.02	5.373	1.93353	4.479	1.50294	3.486	0.998824	5.274	0.628824	3.386	0.476471
5.376	2.63353	3.09	2.33	4.085	1.30588	4.184	2.51471	4.484	0.525294	4.979	3.51294	4.085	5.40529	3.986	0.611176	4.981	5.11353	4.383	2.01059	5.377	1.92647	4.483	1.49941	3.489	0.994118	5.278	0.621765	3.388	0.468235
5.381	2.62235	3.092	2.31706	4.089	1.29941	4.186	2.49	4.486	0.527059	4.983	3.48706	4.088	5.39353	3.989	0.611765	4.985	5.08176	4.387	2	5.382	1.91824	4.486	1.49412	3.491	0.992353	5.282	0.626471	3.389	0.470588
5.384	2.61412	3.094	2.30412	4.092	1.29647	4.19	2.47529	4.489	0.526471	4.986	3.47235	4.091	5.37529	3.991	0.614118	4.987	5.05235	4.389	1.99412	5.384	1.90765	4.489	1.48647	3.493	0.987647	5.285	0.625294	3.392	0.470588
5.388	2.59824	3.096	2.28059	4.094	1.28235	4.192	2.45176	4.492	0.518235	4.99	3.44706	4.094	5.34941	3.993	0.603529	4.989	5.00588	4.391	1.97471	5.388	1.89588	4.491	1.47235	3.495	0.976471	5.288	0.615294	3.394	0.461176
5.391	2.58941	3.098	2.26824	4.094	1.27824	4.194	2.43235	4.493	0.517647	4.992	3.43765	4.096	5.33118	3.996	0.604118	4.99	4.97588	4.393	1.96	5.391	1.88765	4.493	1.47059	3.497	0.977059	5.291	0.615882	3.395	0.462353
5.392	2.57824	3.099	2.25647	4.097	1.27176	4.196	2.41529	4.495	0.512353	4.995	3.42588	4.098	5.30588	3.997	0.595882	4.993	4.93412	4.395	1.94882	5.393	1.87882	4.495	1.45824	3.498	0.970588	5.293	0.604706	3.396	0.460588
5.395	2.57059	3.1	2.25118	4.098	1.27588	4.197	2.40118	4.496	0.518824	4.996	3.41706	4.098	5.28176	3.997	0.6	4.995	4.90529	4.396	1.94412	5.396	1.87353	4.496	1.45765	3.499	0.973529	5.295	0.605882	3.398	0.466471
5.396	2.55824	3.1	2.23588	4.099	1.26294	4.198	2.38	4.497	0.505882	4.998	3.39471	4.1	5.24588	3.999	0.594706	4.996	4.86588	4.397	1.92412	5.397	1.86	4.498	1.44176	3.5	0.964706	5.297	0.595294	3.398	0.457647
5.398	2.54	3.101	2.22529	4.1	1.25941	4.199	2.36059	4.498	0.505294	4.999	3.38176	4.101	5.21353	3.999	0.591765	4.998	4.83471	4.398	1.91824	5.399	1.85	4.499	1.43235	3.5	0.96	5.298	0.587647	3.399	0.457059
5.398	2.52882	3.102	2.21235	4.1	1.25	4.199	2.34471	4.498	0.499412	5.001	3.37118	4.101	5.17647	4	0.594706	5	4.80882	4.399	1.91059	5.398	1.84176	4.499	1.42471	3.5	0.948824	5.299	0.591176	3.399	0.452941
5.4	2.51059	3.101	2.19353	4.1	1.24176	4.199	2.32294	4.499	0.488824	5	3.35471	4.102	5.14647	4	0.582353	4.999	4.77706	4.399	1.89706	5.399	1.83059	4.5	1.41	3.501	0.940588	5.299	0.581176	3.4	0.442353

## Sheet: Sheet3
0°, high frequency
S2		S3		S4		S6		S7		S8		S9		S10		S11		S13		S15		S18		S22		S23		S24
D	N	D	N	D	N	D	N	D	N	D	N	D	N	D	N	D	N	D	N	D	N	D	N	D	N	D	N	D	N
0.014	0	0	0	0.003	0.02	0.015	0.02	0.004	0	0.007	0	0.02	0.05	0.002	0	0.01	0	0.027	0.02	0.008	0.01	0.004	0.02	0.005	0.01	0.005	0	0	0
0	0.04	0.003	0.02	0	0	0	0	0	0.02	0	0	0	0	0	0	0	0.02	0	0	0	0	0	0	0	0	0	0.01	0.001	0
0.013	0.12	0.021	0.05	0.02	0.03	0.016	0.07	0.018	0.08	0.021	0.02	0.017	0.06	0.021	0.01	0.017	0.1	0.019	0.05	0.017	0.03	0.02	0.03	0.016	0.11	0.019	0.03	0.019	0.03
0.061	0.17	0.055	0.07	0.067	0.03	0.06	0.09	0.063	0.12	0.074	0.02	0.058	0.11	0.064	0.02	0.064	0.12	0.066	0.09	0.069	0.08	0.068	0.02	0.052	0.23	0.072	0.03	0.06	0.02
0.13	0.33	0.094	0.05	0.121	0.01	0.112	0.1	0.12	0.17	0.137	0.02	0.11	0.26	0.119	0.01	0.126	0.21	0.115	0.08	0.134	0.09	0.127	0.03	0.097	0.18	0.138	0.03	0.107	0.02
0.139	0.27	0.11	0.14	0.138	0.04	0.131	0.13	0.138	0.18	0.157	0.04	0.124	0.16	0.136	0.03	0.143	0.2	0.14	0.14	0.152	0.13	0.145	0.03	0.109	0.37	0.157	0.05	0.122	0.02
0.252	0.4	0.181	0.2	0.236	0.07	0.226	0.22	0.238	0.28	0.271	0.04	0.216	0.26	0.23	0.05	0.251	0.3	0.241	0.26	0.271	0.21	0.25	0.04	0.188	0.56	0.276	0.07	0.205	0.05
0.369	0.68	0.253	0.19	0.329	0.06	0.316	0.22	0.336	0.34	0.383	0.02	0.303	0.49	0.322	0.05	0.36	0.39	0.332	0.21	0.386	0.23	0.351	0.04	0.267	0.57	0.393	0.07	0.284	0.01
0.394	0.51	0.271	0.23	0.356	0.07	0.346	0.29	0.365	0.34	0.414	0.02	0.329	0.39	0.347	0.05	0.388	0.39	0.364	0.35	0.417	0.27	0.38	0.05	0.286	0.77	0.424	0.07	0.306	0.02
0.532	0.91	0.356	0.25	0.465	0.05	0.453	0.32	0.482	0.44	0.546	0.01	0.433	0.59	0.456	0.05	0.515	0.5	0.474	0.31	0.556	0.32	0.499	0.05	0.378	0.8	0.565	0.08	0.4	0.02
0.566	0.68	0.376	0.25	0.497	0.07	0.486	0.48	0.512	0.44	0.582	0.02	0.463	0.51	0.484	0.06	0.551	0.51	0.509	0.5	0.594	0.39	0.532	0.06	0.4	1.1	0.601	0.08	0.425	0.03
0.761	0.99	0.497	0.36	0.656	0.12	0.643	0.81	0.683	0.55	0.773	0.02	0.618	0.69	0.641	0.1	0.734	0.69	0.678	0.76	0.793	0.5	0.707	0.1	0.529	1.53	0.803	0.14	0.559	0.07
0.927	1.47	0.604	0.45	0.794	0.15	0.778	0.72	0.83	0.8	0.94	0.05	0.747	0.89	0.775	0.14	0.896	0.88	0.819	0.71	0.968	0.58	0.857	0.13	0.643	1.67	0.978	0.17	0.675	0.09
0.977	1.32	0.631	0.44	0.831	0.16	0.817	1.01	0.869	0.69	0.985	0.04	0.788	0.91	0.811	0.15	0.941	0.85	0.86	1.07	1.015	0.66	0.897	0.12	0.67	1.94	1.024	0.18	0.706	0.08
1.152	1.78	0.741	0.6	0.98	0.19	0.963	0.98	1.027	0.99	1.164	0.05	0.928	1.04	0.957	0.16	1.112	1.07	1.012	0.98	1.202	0.74	1.06	0.16	0.79	2.33	1.211	0.21	0.831	0.11
1.203	1.79	0.77	0.57	1.017	0.21	0.999	1.53	1.067	0.87	1.21	0.05	0.968	1.27	0.994	0.2	1.159	1.06	1.05	1.5	1.249	0.85	1.102	0.17	0.821	2.47	1.26	0.23	0.863	0.11
1.391	2.13	0.886	0.74	1.174	0.24	1.156	1.34	1.234	1.2	1.4	0.08	1.115	1.24	1.147	0.22	1.34	1.31	1.213	1.28	1.447	0.9	1.273	0.22	0.944	2.96	1.456	0.3	0.994	0.14
1.631	2.52	1.038	0.92	1.376	0.28	1.353	1.89	1.446	1.44	1.639	0.12	1.309	1.44	1.342	0.28	1.57	1.6	1.421	1.65	1.697	1.12	1.491	0.28	1.1	3.49	1.706	0.36	1.162	0.19
1.818	3.25	1.189	1.1	1.537	0.32	1.513	2.19	1.615	1.76	1.833	0.13	1.464	1.87	1.501	0.28	1.757	1.87	1.591	1.56	1.899	1.24	1.668	0.3	1.236	3.34	1.909	0.39	1.299	0.18
1.877	2.88	1.34	1.34	1.576	0.35	1.55	2.73	1.659	1.7	1.882	0.15	1.506	1.68	1.54	0.33	1.805	1.87	1.625	2.05	1.949	1.32	1.712	0.37	1.253	3.88	1.958	0.43	1.332	0.25
2.116	3.2					1.706	3.25	1.825	2.09	2.072	0.18	1.659	2.19			1.987	2.16	1.797	1.92	2.147	1.45	1.887	0.4	1.393	3.54	2.157	0.46
																2.032	2.16							1.405	4.16

## Sheet: Sheet4
25°, high frequency
S2		S3		S4		S6		S7		S8		S9		S10		S11		S13		S15		S18		S22		S23		S24
D	N	D	N	D	N	D	N	D	N	D	N	D	N	D	N	D	N	D	N	D	N	D	N	D	N	D	N	D	N
0.009	0	0	0.02	0.004	0.01	0	0.01	0.02	0.01	0.011	0.06	0.023	0.02	0.001	0.01	0.007	0.01	0.007	0.01	0.004	0	0.006	0.01	0	0	0.005	0	0	0.02
0	0	0	0	0	0	0.001	0.02	0	0	0	0	0	0	0	0	0	0.01	0	0	0	0	0	0	0.001	0	0	0.01	0	0
0.018	0.05	0.018	0.02	0.019	0.02	0.02	0.01	0.018	0.03	0.023	0.06	0.015	0.09	0.021	0	0.022	0.01	0.022	0.02	0.018	0.03	0.018	0.04	0.019	0.02	0.019	0.03	0.019	0.02
0.067	0.07	0.053	0.04	0.064	0.02	0.067	0.02	0.062	0.04	0.073	0.13	0.054	0.17	0.066	0.01	0.073	0.01	0.068	0.03	0.072	0.06	0.065	0.07	0.061	0.04	0.072	0.03	0.06	0.02
0.125	0.07	0.097	0.05	0.119	0.04	0.125	0.01	0.112	0.03	0.131	0.1	0.106	0.31	0.121	0.01	0.136	0.01	0.124	0.02	0.135	0.04	0.122	0.08	0.109	0.02	0.138	0.03	0.109	0.01
0.149	0.17	0.109	0.06	0.135	0.05	0.142	0.02	0.138	0.06	0.147	0.16	0.118	0.28	0.138	0.02	0.155	0.02	0.143	0.05	0.158	0.07	0.14	0.11	0.123	0.03	0.157	0.05	0.122	0.02
0.263	0.24	0.182	0.11	0.231	0.08	0.241	0.03	0.241	0.1	0.261	0.18	0.205	0.4	0.233	0.02	0.269	0.04	0.245	0.07	0.276	0.11	0.24	0.14	0.207	0.09	0.276	0.07	0.206	0.04
0.374	0.26	0.256	0.11	0.323	0.08	0.339	0.01	0.329	0.06	0.37	0.29	0.296	0.56	0.325	0	0.381	0.03	0.343	0.06	0.392	0.1	0.341	0.15	0.289	0.06	0.393	0.07	0.286	0.01
0.404	0.35	0.273	0.11	0.351	0.1	0.363	0.01	0.367	0.14	0.402	0.28	0.316	0.53	0.351	0	0.411	0.03	0.37	0.07	0.427	0.16	0.368	0.16	0.311	0.08	0.424	0.07	0.307	0.03
0.544	0.38	0.36	0.14	0.459	0.1	0.477	0.01	0.475	0.08	0.525	0.27	0.422	0.7	0.46	0.01	0.544	0.02	0.488	0.08	0.565	0.12	0.488	0.19	0.407	0.07	0.565	0.08	0.401	0.02
0.577	0.44	0.381	0.14	0.49	0.14	0.506	0	0.517	0.2	0.563	0.39	0.446	0.66	0.489	0.01	0.58	0.03	0.521	0.13	0.602	0.18	0.52	0.23	0.432	0.12	0.601	0.08	0.428	0.03
0.775	0.57	0.504	0.2	0.648	0.2	0.669	0.03	0.686	0.33	0.751	0.43	0.599	0.81	0.646	0.04	0.772	0.05	0.689	0.18	0.804	0.2	0.692	0.31	0.57	0.16	0.803	0.14	0.563	0.06
0.95	0.69	0.61	0.28	0.787	0.25	0.815	0.08	0.827	0.28	0.917	0.51	0.732	1.2	0.781	0.06	0.938	0.09	0.836	0.22	0.982	0.25	0.841	0.39	0.689	0.18	0.978	0.17	0.678	0.06
0.995	0.72	0.637	0.27	0.821	0.28	0.849	0.05	0.871	0.48	0.959	0.52	0.769	1.08	0.818	0.06	0.983	0.08	0.875	0.24	1.029	0.21	0.879	0.39	0.72	0.21	1.024	0.18	0.709	0.07
1.182	0.8	0.75	0.33	0.97	0.31	1.004	0.1	1.026	0.43	1.132	0.62	0.905	1.5	0.962	0.06	1.161	0.1	1.034	0.28	1.22	0.33	1.04	0.48	0.848	0.22	1.211	0.21	0.833	0.08
1.232	0.88	0.778	0.35	1.009	0.34	1.042	0.08	1.071	0.67	1.181	0.66	0.949	1.63	1.001	0.06	1.208	0.11	1.075	0.33	1.27	0.26	1.082	0.5	0.88	0.26	1.26	0.23	0.865	0.13
1.427	0.97	0.898	0.41	1.163	0.39	1.202	0.15	1.237	0.65	1.362	0.66	1.09	1.88	1.155	0.08	1.396	0.14	1.24	0.34	1.468	0.39	1.251	0.6	1.016	0.28	1.456	0.3	0.996	0.14
1.676	1.19	1.05	0.49	1.362	0.5	1.407	0.23	1.451	0.95	1.602	0.85	1.278	2.39	1.352	0.13	1.636	0.19	1.454	0.47	1.725	0.48	1.467	0.78	1.187	0.32	1.706	0.36	1.165	0.21
1.88	1.15	1.172	0.58	1.523	0.57	1.574	0.31	1.622	1.04	1.792	0.98	1.425	3.21	1.512	0.13	1.828	0.25	1.626	0.53	1.93	0.49	1.641	0.89	1.328	0.35	1.909	0.39	1.301	0.2
1.926	1.4	1.203	0.6	1.564	0.63	1.615	0.3	1.663	1.34	1.839	1.14	1.466	2.99	1.55	0.15	1.876	0.27	1.669	0.61	1.981	0.56	1.685	0.97	1.361	0.37	1.958	0.43	1.335	0.25
2.128	1.37			1.723	0.7			1.834	1.4	2.029	1.04	1.61	3.82			2.066	0.31	1.838	0.67	2.183	0.58	1.856	1.09			2.157	0.46
2.172	1.63											1.65	3.67

## Sheet: Sheet5
45°, high frequency
S2		S3		S4		S6		S7		S8		S9		S10		S11		S13		S15		S18		S22		S23		S24
D	N	D	N	D	N	D	N	D	N	D	N	D	N	D	N	D	N	D	N	D	N	D	N	D	N	D	N	D	N
0.008	0	0.002	0.01	0.002	2.77556e-17	0.022	0.04	0.005	0.02	0.015	0.04	0.017	0.04	0.003	0.01	0.016	0	0.012	0.01	0.01	0	0.004	0	0.001	0.01	0.007	0.03	0.002	0.02
0	0.03	0	0	0	2.77556e-17	0	0	0	0	0	0	0	0	0	0.01	0	0.01	0	0	0	0.02	0	0.01	0	0	0	0.02	0	0
0.02	0.04	0.017	0.03	0.019	0.03	0.013	0.03	0.021	0.03	0.018	0.08	0.017	0.04	0.022	0.03	0.018	0.04	0.021	0.02	0.019	0.05	0.02	0.02	0.019	0.02	0.021	0.04	0.018	0.02
0.073	0.05	0.052	0.04	0.065	0.03	0.056	0.04	0.068	0.03	0.067	0.11	0.059	0.1	0.065	0.04	0.067	0.08	0.068	0.02	0.071	0.06	0.067	0.03	0.059	0.02	0.074	0.04	0.057	0.03
0.137	0.04	0.09	0.04	0.119	0	0.116	0.1	0.128	0.03	0.124	0.12	0.11	0.14	0.119	0.03	0.128	0.1	0.121	0.02	0.136	0.06	0.126	0.03	0.107	0.03	0.142	0.02	0.103	0.03
0.158	0.07	0.105	0.1	0.137	0.01	0.127	0.07	0.146	0.04	0.146	0.19	0.127	0.16	0.135	0.05	0.148	0.14	0.142	0.05	0.155	0.09	0.143	0.04	0.122	0.06	0.162	0.04	0.117	0.05
0.277	0.1	0.178	0.16	0.234	0.04	0.224	0.12	0.249	0.06	0.254	0.3	0.219	0.26	0.231	0.08	0.258	0.22	0.245	0.11	0.272	0.13	0.248	0.09	0.206	0.1	0.281	0.04	0.198	0.08
0.396	0.09	0.246	0.16	0.328	0.02	0.318	0.19	0.351	0.06	0.36	0.3	0.304	0.29	0.322	0.07	0.363	0.23	0.339	0.08	0.389	0.16	0.35	0.07	0.285	0.07	0.397	0.01	0.277	0.08
0.428	0.1	0.266	0.2	0.355	0.04	0.345	0.18	0.38	0.03	0.391	0.39	0.334	0.33	0.348	0.07	0.396	0.3	0.371	0.15	0.421	0.16	0.378	0.07	0.308	0.09	0.431	0.01	0.298	0.09
0.568	0.11	0.348	0.2	0.464	0.02	0.454	0.24	0.499	0.06	0.518	0.4	0.435	0.36	0.455	0.07	0.522	0.32	0.484	0.1	0.561	0.19	0.496	0.08	0.404	0.1	0.572	0	0.392	0.1
0.605	0.1	0.37	0.28	0.495	0.07	0.486	0.33	0.532	0.07	0.553	0.52	0.468	0.46	0.485	0.08	0.561	0.4	0.518	0.19	0.599	0.22	0.528	0.11	0.43	0.12	0.609	0	0.417	0.13
0.81	0.16	0.489	0.38	0.656	0.1	0.649	0.53	0.705	0.08	0.736	0.68	0.623	0.61	0.64	0.12	0.748	0.54	0.687	0.3	0.801	0.31	0.704	0.18	0.568	0.18	0.812	0.01	0.551	0.2
0.986	0.24	0.594	0.41	0.794	0.14	0.78	0.59	0.857	0.15	0.899	0.76	0.753	0.66	0.774	0.18	0.909	0.61	0.832	0.29	0.977	0.38	0.853	0.21	0.685	0.19	0.988	0.04	0.666	0.22
1.033	0.23	0.62	0.5	0.828	0.14	0.82	0.89	0.897	0.14	0.942	0.89	0.792	0.8	0.81	0.18	0.954	0.69	0.871	0.41	1.023	0.4	0.895	0.23	0.716	0.23	1.033	0.02	0.695	0.25
1.222	0.31	0.732	0.54	0.979	0.15	0.966	0.78	1.059	0.19	1.115	0.95	0.932	0.81	0.955	0.2	1.126	0.78	1.028	0.4	1.215	0.47	1.057	0.26	0.844	0.25	1.222	0.02	0.82	0.27
1.273	0.31	0.759	0.63	1.016	0.2	0.998	1.38	1.1	0.2	1.16	1.13	0.973	1.05	0.993	0.22	1.176	0.92	1.068	0.56	1.263	0.53	1.097	0.28	0.876	0.27	1.273	0	0.852	0.32
1.471	0.41	0.879	0.68	1.173	0.23	1.157	1.07	1.27	0.22	1.342	1.16	1.121	1.02	1.146	0.27	1.356	1	1.236	0.53	1.462	0.59	1.269	0.33	1.011	0.3	1.471	0.03	0.982	0.34
1.725	0.52	1.029	0.83	1.373	0.29	1.356	1.33	1.489	0.29	1.574	1.43	1.316	1.23	1.342	0.33	1.59	1.23	1.447	0.71	1.715	0.71	1.486	0.42	1.183	0.35	1.723	0.08	1.148	0.45
1.931	0.56	1.151	0.85	1.536	0.31	1.509	1.88	1.665	0.31	1.764	1.5	1.476	1.4	1.498	0.37	1.778	1.39	1.619	0.73	1.919	0.82	1.664	0.44	1.322	0.38	1.926	0.08	1.285	0.42
1.979	0.65	1.179	1.03	1.576	0.36	1.557	1.61	1.71	0.37	1.808	1.72	1.512	1.51	1.539	0.43	1.824	1.52	1.658	0.92	1.969	0.86	1.707	0.5	1.357	0.42	1.978	0.08	1.316	0.53
2.183	0.68	1.302	1.03			1.706	2.33	1.882	0.43	1.995	1.75	1.67	1.67	1.695	0.47	2.007	1.71	1.829	0.95	2.17	0.97	1.881	0.54	1.497	0.46	2.178	0.13
										2.037	1.99
