# Supplementary material for: In vivo soft tissue compressive properties of the human hand
Source: PLoS One. 2021 Dec 13;16(12):e0261008. doi: 10.1371/journal.pone.0261008 (PMC8668133; doi:10.1371/journal.pone.0261008)
Supplement: S3 Table — (XLSX) [file pone.0261008.s003.xlsx]

## Sheet: Feuil1
Subject ID	Sex	02HZ-SD_0°	02HZ-LD_0°	02HZ-SD_45°	02HZ-LD_45°	02HZ-SD_65°	02HZ-LD_65°		20HZ-SD_0°	20HZ-LD_0°	20HZ-SD_45°	20HZ-LD_45°	20HZ-SD_25°	20HZ-LD_25°
2	M	0.6	0.94	0.18	0.58	0.15	0.41		1.51	0.95	0.16	0.48	0.72	0.8
3	F	0.29	0.56	0.48	0.89	0.34	0.68		0.71	1.57	0.62	1.38	0.37	0.84
4	M	0.16	0.34	0.14	0.4	0.3	0.52		0.11	0.36	0.04	0.45	0.22	0.75
6	M	0.004	0.25	0.17	0.72	0.006	0.26		0.68	2.82	0.49	7.15	0.008	1.21
7	F	0.02	0.32	0.005	0.16	0.22	1.15		0.86	1.79	0.08	0.54	0.2	3.81
8	M	0.005	0.15	0.46	0.84	0.24	0.42		0.01	0.19	0.77	1.13	0.52	0.64
9	F	0.76	1.78	0.77	1.58	0.54	0.71		1.28	1.89	0.84	1.83	1.6	2.9
10	F	0.07	0.2	0.04	0.21	0.02	0.17		0.12	0.38	0.14	0.47	0.0007	0.32
11	M	0.55	0.78	0.51	1.16	0.01	0.23		0.91	0.97	0.62	1.41	0.04	0.5
13	M	0.62	0.8	0.21	0.59	0.08	0.31		0.7	2.45	0.26	1.04	0.15	0.9
15	M	0.23	0.59	0.19	0.43	0.15	0.4		0.57	0.96	0.32	0.56	0.24	0.37
18	F	0.009	0.11	0.12	0.4	0.22	0.54		0.075	0.48	0.16	0.67	0.36	1.32
22	F	0.3	0.67	0.14	0.34	0.11	0.28		2.18	1.48	0.25	0.6	0.19	0.41
23	M	0.26	0.3	0.009	0.15	0.009	0.15		0.13	0.35	0.05	0.24	0.13	0.35
24	F	0.07	0.27	0.01	0.19	0.02	0.22		0.03	0.37	0.24	0.74	0.03	0.42
Mean		0.2632	0.537333	0.228933	0.576	0.161	0.43		0.658333	1.134	0.336	1.246	0.31858	1.036
Std		0.255777	0.430788	0.224523	0.40662	0.152901	0.264143		0.630702	0.830747	0.265298	1.69258	0.406814	1.00418
Mean Female		0.217	0.558571	0.223571	0.538571	0.21	0.535714		0.750714	1.13714	0.332857	0.89	0.392957	1.43143
Mean Male		0.303625	0.51875	0.233625	0.60875	0.118125	0.3375		0.5775	1.13125	0.33875	1.5575	0.2535	0.69
SD= Small deformation
LD= Large deformation
s
