# Supplementary material for: In vivo soft tissue compressive properties of the human hand
Source: PLoS One. 2021 Dec 13;16(12):e0261008. doi: 10.1371/journal.pone.0261008 (PMC8668133; doi:10.1371/journal.pone.0261008)
Supplement: S4 Table — A. Average of peak force (N) and energy absorbed (10-3J) at 31% soft tissue compression for male and female for all positions and both frequencies. B. Average of peak force at different angles for high and low frequency grouped by tissue thickness (group 1 < 2.5 mm, 2.5 mm < group 2 <3.0 mm and group 3 > 3.0 mm). C. Average of energy absorbed on different angles regarding various tissue thicknesses. (XLSX) [file pone.0261008.s004.xlsx]

## Sheet: Feuil1
subject	31 % of thickness	% of thickness picked	Sex	Energy, 0°, 0.2hz	Energy, 45°, 0.2hz	Energy, 25°, 0.2hz	Energy, 0°, 20hz	Energy, 45°, 20hz	Energy, 25°, 20hz		Force, 0°, 0.2hz	Force, 45°, 0.2hz	Force, 25°, 0.2hz	Force,0°, 20hz	Force, 45°, 20hz	Force, 25°, 20hz
2	3.35	30.9	M	3.68	1.57	1.18	8.51	1.86	4.29		2.51	1.2	0.87	4.71	1.28	2.56
3	1.92	31	F	0.58	0.84	0.75	1.88	1.73	0.95		0.73	1.1	0.92	2.27	2.19	1.18
4	2.54	30.9	M	0.65	0.7	0.9	0.79	0.82	1.42		0.6	0.68	0.91	0.71	0.84	1.4
6	2.6	30.9	M	0.17	0.99	0.19	7.71	4.18	0.91		0.27	1.04	0.28	8.11	6.49	1.35
7	2.79	30.9	F	0.34	0.13	1.72	4.24	0.97	4.21		0.42	0.18	1.72	3.86	0.94	5.4
8	3.1	30.8	M	0.23	2.41	1.4	0.42	4.89	2.99		0.24	1.82	1.01	0.39	3.21	2
9	2.54	30.9	F	2.83	3.12	1.77	4.26	3.72	7.82		2.75	2.7	1.53	3.58	3.39	6.5
10	2.48	30.9	F	0.33	0.29	0.21	0.73	0.94	0.36		0.34	0.31	0.24	0.71	0.9	0.42
11	3.1	30.8	M	2.94	2.71	0.35	5.42	3.85	0.89		2.03	2.24	0.35	3.38	3.19	0.86
13	2.72	31	M	2.65	1.02	0.58	4.6	2.2	1.49		2.01	1	0.55	4.15	2.2	1.53
15	3.35	30.8	M	1.68	1.36	1.12	4.17	2.53	1.68		1.28	0.98	0.83	2.64	1.68	1.16
18	2.79	30.9	F	0.12	0.74	1.06	0.91	1.24	2.6		0.14	0.68	0.96	0.86	1.14	2.36
22	2.17	30.9	F	0.85	0.45	0.35	6.41	0.78	0.71		0.96	0.49	0.38	5.18	0.87	0.72
23	3.29	31.1	M	1.15	0.32	0.33	1.26	0.38	1.26		0.73	0.3	0.31	0.87	0.38	0.87
24	2.11	31.1	F	0.27	0.14	0.15	0.43	0.95	0.43		0.34	0.21	0.24	0.56	1.11	0.58
Mean	2.72333	30.92		1.23133	1.11933	0.804	3.44933	2.06933	2.134		1.02333	0.995333	0.74	2.79867	1.98733	1.926
Std	0.452654	0.0941124		1.20992	0.948559	0.553622	2.75166	1.44411	2.01174		0.880703	0.750199	0.463404	2.21612	1.57614	1.75825
Mean F	2.4	30.9429		0.76	0.815714	0.858571	2.69429	1.47571	2.44		0.811429	0.81	0.855714	2.43143	1.50571	2.45143
std F	0.340979	0.0786796		0.94308	1.05301	0.683921	2.29054	1.03764	2.7593		0.897709	0.892786	0.605691	1.82006	0.948698	2.49455
Mean M	3.00625	30.9		1.64375	1.385	0.75625	4.11	2.58875	1.86625		1.20875	1.1575	0.63875	3.12	2.40875	1.46625
Std M	0.337805	0.106904		1.32246	0.822349	0.454405	3.09471	1.60852	1.18006		0.881094	0.614811	0.299878	2.59424	1.93961	0.575697
Mean group 1	2.06667	31		0.566667	0.476667	0.416667	2.90667	1.15333	0.696667		0.676667	0.6	0.513333	2.67	1.39	0.826667
Std group 1	0.130512	0.1		0.29023	0.350761	0.305505	3.1194	0.50659	0.260256		0.313422	0.455082	0.359073	2.33583	0.703136	0.3139
mean group 2	2.63714	30.9143		1.01286	0.998571	0.918571	3.32	2.01	2.68714		0.932857	0.941429	0.884286	3.14	2.27143	2.70857
std group 2	0.128155	0.0377964		1.19307	0.992764	0.650011	2.63178	1.40858	2.59119		1.02107	0.838738	0.579335	2.69076	2.08308	2.30669
Mean group 3	3.238	30.88		1.936	1.674	0.876	3.956	2.702	2.222		1.358	1.308	0.674	2.398	1.948	1.49
Std group 3	0.128335	0.130384		1.38233	0.943096	0.50033	3.26725	1.74896	1.40177		0.925889	0.752675	0.321372	1.78431	1.23611	0.757496
